# Supplementary material for: A comparative analysis of preclinical computed tomography radiomics using cone-beam and micro-computed tomography scanners
Source: Phys Imaging Radiat Oncol. 2024 Jul 23;31:100615. doi: 10.1016/j.phro.2024.100615 (PMC11328005; doi:10.1016/j.phro.2024.100615)
Supplement: Supplementary Data 1 [file mmc1.xlsx]

## Sheet: Sheet1
	44 mm3		92 mm3		238 mm3
	Overlapping features		Overlapping features		Overlapping features
	40 kV	60 kV	40 kV	60 kV	40 kV	60 kV
	wavelet.LLH_gldm_DependenceVariance	original_firstorder_Entropy	original_firstorder_Energy	original_firstorder_Energy	original_firstorder_Energy	original_firstorder_Skewness
	wavelet.LHL_glszm_GrayLevelNonUniformity	original_firstorder_10Percentile	original_firstorder_TotalEnergy	original_firstorder_TotalEnergy	original_firstorder_TotalEnergy	wavelet.LLH_glszm_GrayLevelNonUniformity
	wavelet.LHL_gldm_DependenceEntropy	original_firstorder_Maximum	original_firstorder_RootMeanSquared	original_firstorder_RootMeanSquared	original_glrlm_GrayLevelNonUniformity	wavelet.LLH_glszm_ZoneEntropy
	wavelet.HHL_gldm_DependenceVariance	original_firstorder_InterquartileRange	original_glcm_JointEnergy	original_glcm_InverseVariance	original_gldm_GrayLevelNonUniformity	wavelet.LHL_glszm_GrayLevelNonUniformity
	wavelet.HHH_firstorder_RootMeanSquared	original_firstorder_MeanAbsoluteDeviation	original_glcm_Idm	wavelet.LLH_firstorder_Energy	wavelet.LLH_glcm_MaximumProbability	wavelet.LHL_gldm_LargeDependenceLowGrayLevelEmphasis
	original_firstorder_10Percentile	original_firstorder_RobustMeanAbsoluteDeviation	original_glcm_Id	wavelet.LLH_firstorder_TotalEnergy	wavelet.LLH_glszm_LargeAreaEmphasis	wavelet.LHL_ngtdm_Busyness
	wavelet.HLL_ngtdm_Complexity	original_firstorder_Variance	original_glcm_InverseVariance	wavelet.LLH_firstorder_Mean	wavelet.LLH_glszm_ZoneVariance	wavelet.LHL_ngtdm_Strength
	wavelet.HHL_glszm_ZoneEntropy	original_firstorder_Uniformity	original_glrlm_RunLengthNonUniformity	wavelet.LLH_glcm_Imc2	wavelet.LLH_gldm_DependenceVariance	wavelet.LHH_glcm_Imc1
	wavelet.LLL_firstorder_10Percentile	original_glcm_ClusterProminence	wavelet.LLH_firstorder_Mean	wavelet.LHL_firstorder_Energy	wavelet.LLH_gldm_LargeDependenceEmphasis	wavelet.HLH_glszm_LargeAreaLowGrayLevelEmphasis
	wavelet.LLL_glcm_ClusterProminence	original_glcm_ClusterTendency	wavelet.LLH_firstorder_Kurtosis	wavelet.LHL_firstorder_TotalEnergy	wavelet.HLL_glszm_GrayLevelNonUniformity	wavelet.HHH_ngtdm_Complexity
	wavelet.LLL_ngtdm_Strength	original_glcm_JointEnergy	wavelet.LHL_glrlm_RunLengthNonUniformity	wavelet.LHL_glszm_GrayLevelNonUniformity	wavelet.HLL_glszm_ZoneEntropy	wavelet.HHH_ngtdm_Strength
		original_glcm_JointEntropy	wavelet.LHH_firstorder_10Percentile	wavelet.LHH_firstorder_Energy	wavelet.LLL_firstorder_Entropy	wavelet.LLL_firstorder_Skewness
		original_glcm_SumEntropy	wavelet.LHH_glszm_SizeZoneNonUniformityNormalized	wavelet.LHH_firstorder_TotalEnergy	wavelet.LLL_firstorder_InterquartileRange	wavelet.LLL_glcm_MCC
		original_glcm_SumSquares	wavelet.LHH_glszm_SmallAreaEmphasis	wavelet.LHH_glcm_Correlation	wavelet.LLL_firstorder_MeanAbsoluteDeviation
		original_glrlm_GrayLevelNonUniformityNormalized	wavelet.HLL_firstorder_Energy	wavelet.LHH_glrlm_RunLengthNonUniformity	wavelet.LLL_firstorder_RobustMeanAbsoluteDeviation
		original_glrlm_GrayLevelVariance	wavelet.HLL_firstorder_TotalEnergy	wavelet.LHH_gldm_DependenceNonUniformity	wavelet.LLL_firstorder_Skewness
		original_glrlm_RunEntropy	wavelet.HLL_firstorder_Entropy	wavelet.HLL_glrlm_RunLengthNonUniformity	wavelet.LLL_firstorder_Variance
		original_glszm_GrayLevelNonUniformityNormalized	wavelet.HLL_firstorder_10Percentile	wavelet.HLH_glcm_Idm	wavelet.LLL_firstorder_Uniformity
		original_glszm_GrayLevelVariance	wavelet.HLL_firstorder_Variance	wavelet.HLH_glcm_Id	wavelet.LLL_glcm_ClusterTendency
		original_gldm_GrayLevelVariance	wavelet.HLL_glcm_Contrast	wavelet.HLH_glcm_InverseVariance	wavelet.LLL_glcm_SumEntropy
		wavelet.LLH_gldm_DependenceNonUniformity	wavelet.HLL_glcm_DifferenceAverage	wavelet.HLH_glrlm_LongRunEmphasis	wavelet.LLL_glcm_SumSquares
		wavelet.LHL_firstorder_Minimum	wavelet.HLL_glcm_DifferenceEntropy	wavelet.HLH_glrlm_RunLengthNonUniformity	wavelet.LLL_glrlm_GrayLevelNonUniformity
		wavelet.LHL_firstorder_Mean	wavelet.HLL_glcm_JointEntropy	wavelet.HLH_glrlm_RunLengthNonUniformityNormalized	wavelet.LLL_glrlm_GrayLevelNonUniformityNormalized
		wavelet.LHL_glcm_JointAverage	wavelet.HLL_glcm_Imc1	wavelet.HLH_glrlm_RunPercentage	wavelet.LLL_glrlm_GrayLevelVariance
		wavelet.LHL_glrlm_HighGrayLevelRunEmphasis	wavelet.HLL_glcm_Imc2	wavelet.HLH_glrlm_ShortRunEmphasis	wavelet.LLL_glrlm_RunEntropy
		wavelet.LHL_glrlm_LongRunHighGrayLevelEmphasis	wavelet.HLL_glcm_SumSquares	wavelet.HHL_firstorder_Energy	wavelet.LLL_glszm_GrayLevelNonUniformityNormalized
		wavelet.LHL_glrlm_ShortRunHighGrayLevelEmphasis	wavelet.HLL_glrlm_GrayLevelNonUniformity	wavelet.HHL_firstorder_TotalEnergy	wavelet.LLL_gldm_GrayLevelNonUniformity
		wavelet.LHL_glszm_HighGrayLevelZoneEmphasis	wavelet.HLL_glrlm_GrayLevelVariance	wavelet.HHL_firstorder_Entropy	wavelet.LLL_gldm_GrayLevelVariance
		wavelet.LHL_glszm_SizeZoneNonUniformity	wavelet.HLL_glrlm_RunEntropy	wavelet.HHL_firstorder_10Percentile	wavelet.LLL_ngtdm_Contrast
		wavelet.LHL_glszm_SmallAreaHighGrayLevelEmphasis	wavelet.HLL_glszm_GrayLevelNonUniformityNormalized	wavelet.HHL_firstorder_MeanAbsoluteDeviation
		wavelet.LHL_gldm_HighGrayLevelEmphasis	wavelet.HLL_glszm_GrayLevelVariance	wavelet.HHL_firstorder_RobustMeanAbsoluteDeviation
		wavelet.LHH_firstorder_RootMeanSquared	wavelet.HLL_gldm_GrayLevelNonUniformity	wavelet.HHL_firstorder_Variance
		wavelet.LHH_glcm_MCC	wavelet.HLL_gldm_GrayLevelVariance	wavelet.HHL_firstorder_Uniformity
		wavelet.LHH_gldm_DependenceNonUniformity	wavelet.HLL_ngtdm_Complexity	wavelet.HHL_glcm_Contrast
		wavelet.HLL_firstorder_Entropy	wavelet.HLH_firstorder_90Percentile	wavelet.HHL_glcm_DifferenceAverage
		wavelet.HLL_firstorder_90Percentile	wavelet.HLH_firstorder_RootMeanSquared	wavelet.HHL_glcm_DifferenceEntropy
		wavelet.HLL_firstorder_InterquartileRange	wavelet.HLH_glcm_DifferenceAverage	wavelet.HHL_glcm_DifferenceVariance
		wavelet.HLL_firstorder_MeanAbsoluteDeviation	wavelet.HLH_glcm_DifferenceEntropy	wavelet.HHL_glcm_JointEnergy
		wavelet.HLL_firstorder_RobustMeanAbsoluteDeviation	wavelet.HLH_glcm_Idm	wavelet.HHL_glcm_JointEntropy
		wavelet.HLL_firstorder_Kurtosis	wavelet.HLH_glcm_Id	wavelet.HHL_glcm_SumEntropy
		wavelet.HLL_firstorder_Variance	wavelet.HLH_glcm_InverseVariance	wavelet.HHL_glcm_SumSquares
		wavelet.HLL_firstorder_Uniformity	wavelet.HLH_glrlm_LongRunEmphasis	wavelet.HHL_glrlm_GrayLevelNonUniformity
		wavelet.HLL_glcm_ClusterProminence	wavelet.HLH_glrlm_RunLengthNonUniformity	wavelet.HHL_glrlm_GrayLevelNonUniformityNormalized
		wavelet.HLL_glcm_ClusterTendency	wavelet.HLH_glrlm_RunLengthNonUniformityNormalized	wavelet.HHL_glrlm_RunEntropy
		wavelet.HLL_glcm_Contrast	wavelet.HLH_glrlm_RunPercentage	wavelet.HHL_glrlm_RunLengthNonUniformity
		wavelet.HLL_glcm_DifferenceAverage	wavelet.HLH_glrlm_RunVariance	wavelet.HHL_glrlm_RunLengthNonUniformityNormalized
		wavelet.HLL_glcm_DifferenceEntropy	wavelet.HLH_glrlm_ShortRunEmphasis	wavelet.HHL_glrlm_RunPercentage
		wavelet.HLL_glcm_JointEnergy	wavelet.HLH_glszm_SizeZoneNonUniformity	wavelet.HHL_glrlm_ShortRunEmphasis
		wavelet.HLL_glcm_JointEntropy	wavelet.HLH_glszm_ZonePercentage	wavelet.HHL_glszm_ZonePercentage
		wavelet.HLL_glcm_Idm	wavelet.HLH_gldm_DependenceNonUniformity	wavelet.HHL_gldm_GrayLevelNonUniformity
		wavelet.HLL_glcm_Id	wavelet.HLH_gldm_DependenceNonUniformityNormalized	wavelet.HHL_gldm_LargeDependenceEmphasis
		wavelet.HLL_glcm_InverseVariance	wavelet.HLH_gldm_LargeDependenceEmphasis	wavelet.HHH_firstorder_90Percentile
		wavelet.HLL_glcm_SumEntropy	wavelet.HLH_gldm_SmallDependenceEmphasis	wavelet.HHH_glcm_Imc1
		wavelet.HLL_glcm_SumSquares	wavelet.HHL_firstorder_Energy	wavelet.HHH_glcm_Imc2
		wavelet.HLL_glrlm_GrayLevelNonUniformityNormalized	wavelet.HHL_firstorder_TotalEnergy	wavelet.HHH_glrlm_GrayLevelNonUniformity
		wavelet.HLL_glrlm_GrayLevelVariance	wavelet.HHL_firstorder_Entropy	wavelet.HHH_glszm_LargeAreaEmphasis
		wavelet.HLL_glrlm_RunEntropy	wavelet.HHL_firstorder_Minimum	wavelet.HHH_glszm_LargeAreaLowGrayLevelEmphasis
		wavelet.HLL_glszm_GrayLevelNonUniformityNormalized	wavelet.HHL_firstorder_10Percentile	wavelet.HHH_glszm_ZoneEntropy
		wavelet.HLL_glszm_GrayLevelVariance	wavelet.HHL_firstorder_90Percentile	wavelet.HHH_glszm_ZonePercentage
		wavelet.HLL_gldm_GrayLevelVariance	wavelet.HHL_firstorder_MeanAbsoluteDeviation	wavelet.HHH_glszm_ZoneVariance
		wavelet.HLH_glszm_SizeZoneNonUniformity	wavelet.HHL_firstorder_RobustMeanAbsoluteDeviation	wavelet.HHH_gldm_GrayLevelNonUniformity
		wavelet.HLH_glszm_SizeZoneNonUniformityNormalized	wavelet.HHL_firstorder_Variance	wavelet.LLL_firstorder_Energy
		wavelet.HLH_glszm_SmallAreaEmphasis	wavelet.HHL_firstorder_Uniformity	wavelet.LLL_firstorder_TotalEnergy
		wavelet.HLH_glszm_ZonePercentage	wavelet.HHL_glcm_Autocorrelation	wavelet.LLL_firstorder_RootMeanSquared
		wavelet.HLH_gldm_DependenceNonUniformity	wavelet.HHL_glcm_JointAverage	wavelet.LLL_glcm_Id
		wavelet.HLH_gldm_SmallDependenceEmphasis	wavelet.HHL_glcm_ClusterProminence	wavelet.LLL_glcm_InverseVariance
		wavelet.HHL_firstorder_RootMeanSquared	wavelet.HHL_glcm_ClusterTendency
		wavelet.HHL_firstorder_Kurtosis	wavelet.HHL_glcm_Contrast
		wavelet.HHL_glrlm_RunEntropy	wavelet.HHL_glcm_DifferenceAverage
		wavelet.HHL_glszm_GrayLevelNonUniformityNormalized	wavelet.HHL_glcm_DifferenceEntropy
		wavelet.HHL_glszm_SizeZoneNonUniformity	wavelet.HHL_glcm_DifferenceVariance
		wavelet.HHL_ngtdm_Busyness	wavelet.HHL_glcm_JointEnergy
		wavelet.HHL_ngtdm_Complexity	wavelet.HHL_glcm_JointEntropy
		wavelet.HHH_firstorder_Maximum	wavelet.HHL_glcm_Imc1
		wavelet.HHH_firstorder_Kurtosis	wavelet.HHL_glcm_Imc2
		wavelet.HHH_glszm_LargeAreaHighGrayLevelEmphasis	wavelet.HHL_glcm_SumEntropy
		wavelet.LLL_firstorder_10Percentile	wavelet.HHL_glcm_SumSquares
		wavelet.LLL_firstorder_Median	wavelet.HHL_glrlm_GrayLevelNonUniformity
		wavelet.LLL_firstorder_Range	wavelet.HHL_glrlm_GrayLevelNonUniformityNormalized
		wavelet.LLL_glcm_JointEntropy	wavelet.HHL_glrlm_GrayLevelVariance
		wavelet.LLL_glszm_SmallAreaHighGrayLevelEmphasis	wavelet.HHL_glrlm_HighGrayLevelRunEmphasis
		wavelet.LLL_gldm_SmallDependenceHighGrayLevelEmphasis	wavelet.HHL_glrlm_LongRunHighGrayLevelEmphasis
		wavelet.LLL_ngtdm_Complexity	wavelet.HHL_glrlm_RunEntropy
			wavelet.HHL_glrlm_RunLengthNonUniformity
			wavelet.HHL_glrlm_RunVariance
			wavelet.HHL_glrlm_ShortRunHighGrayLevelEmphasis
			wavelet.HHL_glszm_GrayLevelNonUniformity
			wavelet.HHL_glszm_GrayLevelNonUniformityNormalized
			wavelet.HHL_glszm_GrayLevelVariance
			wavelet.HHL_glszm_HighGrayLevelZoneEmphasis
			wavelet.HHL_glszm_SizeZoneNonUniformity
			wavelet.HHL_glszm_SizeZoneNonUniformityNormalized
			wavelet.HHL_glszm_SmallAreaEmphasis
			wavelet.HHL_glszm_SmallAreaHighGrayLevelEmphasis
			wavelet.HHL_glszm_ZoneEntropy
			wavelet.HHL_gldm_DependenceEntropy
			wavelet.HHL_gldm_GrayLevelNonUniformity
			wavelet.HHL_gldm_GrayLevelVariance
			wavelet.HHL_gldm_HighGrayLevelEmphasis
			wavelet.HHL_gldm_LargeDependenceHighGrayLevelEmphasis
			wavelet.HHL_gldm_SmallDependenceEmphasis
			wavelet.HHL_gldm_SmallDependenceHighGrayLevelEmphasis
			wavelet.HHL_ngtdm_Strength
			wavelet.HHH_firstorder_Energy
			wavelet.HHH_firstorder_TotalEnergy
			wavelet.HHH_firstorder_Entropy
			wavelet.HHH_firstorder_10Percentile
			wavelet.HHH_firstorder_90Percentile
			wavelet.HHH_firstorder_InterquartileRange
			wavelet.HHH_firstorder_MeanAbsoluteDeviation
			wavelet.HHH_firstorder_RobustMeanAbsoluteDeviation
			wavelet.HHH_firstorder_RootMeanSquared
			wavelet.HHH_firstorder_Variance
			wavelet.HHH_firstorder_Uniformity
			wavelet.HHH_glcm_ClusterTendency
			wavelet.HHH_glcm_Contrast
			wavelet.HHH_glcm_DifferenceAverage
			wavelet.HHH_glcm_DifferenceEntropy
			wavelet.HHH_glcm_DifferenceVariance
			wavelet.HHH_glcm_JointEnergy
			wavelet.HHH_glcm_JointEntropy
			wavelet.HHH_glcm_Idm
			wavelet.HHH_glcm_Id
			wavelet.HHH_glcm_InverseVariance
			wavelet.HHH_glcm_SumEntropy
			wavelet.HHH_glcm_SumSquares
			wavelet.HHH_glrlm_GrayLevelNonUniformity
			wavelet.HHH_glrlm_GrayLevelNonUniformityNormalized
			wavelet.HHH_glrlm_GrayLevelVariance
			wavelet.HHH_glrlm_LongRunEmphasis
			wavelet.HHH_glrlm_RunEntropy
			wavelet.HHH_glrlm_RunLengthNonUniformity
			wavelet.HHH_glrlm_RunLengthNonUniformityNormalized
			wavelet.HHH_glrlm_RunPercentage
			wavelet.HHH_glrlm_RunVariance
			wavelet.HHH_glrlm_ShortRunEmphasis
			wavelet.HHH_glszm_ZoneEntropy
			wavelet.HHH_glszm_ZonePercentage
			wavelet.HHH_gldm_DependenceNonUniformity
			wavelet.HHH_gldm_DependenceNonUniformityNormalized
			wavelet.HHH_gldm_GrayLevelNonUniformity
			wavelet.HHH_gldm_GrayLevelVariance
			wavelet.HHH_gldm_LargeDependenceEmphasis
			wavelet.LLL_firstorder_Energy
			wavelet.LLL_firstorder_TotalEnergy
			wavelet.LLL_firstorder_RootMeanSquared
			wavelet.LLL_ngtdm_Contrast
	11 total features	83 total features	147 total features	66 total features	29 total features	13 total features
