# Supplementary material for: A comparative analysis of preclinical computed tomography radiomics using cone-beam and micro-computed tomography scanners
Source: Phys Imaging Radiat Oncol. 2024 Jul 23;31:100615. doi: 10.1016/j.phro.2024.100615 (PMC11328005; doi:10.1016/j.phro.2024.100615)
Supplement: Supplementary Data 2 [file mmc2.xlsx]

## Sheet: Sheet1
	Lung				Heart				Bone
	CBCT	µCT	CBCT	µCT	CBCT	µCT	CBCT	µCT	CBCT	µCT	CBCT	µCT
	0.26mm	0.09mm	0.26mm	0.26mm	0.26mm	0.09mm	0.26mm	0.26mm	0.26mm	0.09mm	0.26mm	0.26mm
	original_firstorder_Minimum		original_firstorder_Minimum		original_firstorder_10Percentile		original_firstorder_10Percentile		wavelet.LLH_firstorder_Minimum		wavelet.LHH_firstorder_Minimum
	original_firstorder_10Percentile		original_firstorder_10Percentile		original_firstorder_90Percentile		original_firstorder_90Percentile		wavelet.LLH_firstorder_Maximum		wavelet.LHH_firstorder_Maximum
	original_firstorder_Mean		original_firstorder_Mean		original_firstorder_Mean		original_firstorder_Mean		wavelet.LLH_firstorder_Range		wavelet.LHH_firstorder_Range
	original_firstorder_Median		original_firstorder_Median		original_firstorder_Median		original_firstorder_Median		wavelet.LLH_glcm_Autocorrelation		wavelet.LHH_firstorder_Skewness
	original_firstorder_RootMeanSquared		original_firstorder_RootMeanSquared		original_firstorder_InterquartileRange		original_firstorder_InterquartileRange		wavelet.LLH_glcm_JointAverage		wavelet.LHH_glcm_Autocorrelation
	original_glcm_Autocorrelation		original_glcm_Autocorrelation		original_firstorder_RobustMeanAbsoluteDeviation		original_firstorder_RobustMeanAbsoluteDeviation		wavelet.LLH_glcm_ClusterShade		wavelet.LHH_glcm_JointAverage
	original_glcm_JointAverage		original_glcm_JointAverage		original_firstorder_RootMeanSquared		original_firstorder_RootMeanSquared		wavelet.LLH_glrlm_HighGrayLevelRunEmphasis		wavelet.LHH_glrlm_HighGrayLevelRunEmphasis
	original_glcm_Idm		original_glcm_Idm		original_firstorder_Uniformity		original_firstorder_Uniformity		wavelet.LLH_glrlm_LongRunHighGrayLevelEmphasis		wavelet.LHH_glrlm_LongRunHighGrayLevelEmphasis
	original_glcm_Id		original_glcm_Id		original_glcm_Contrast		original_glcm_Contrast		wavelet.LLH_glrlm_ShortRunHighGrayLevelEmphasis		wavelet.LHH_glrlm_LongRunLowGrayLevelEmphasis
	original_glcm_InverseVariance		original_glcm_InverseVariance		original_glcm_DifferenceAverage		original_glcm_DifferenceAverage		wavelet.LLH_glszm_HighGrayLevelZoneEmphasis		wavelet.LHH_glrlm_LowGrayLevelRunEmphasis
	original_glrlm_GrayLevelNonUniformity		original_glrlm_GrayLevelNonUniformity		original_glcm_DifferenceEntropy		original_glcm_DifferenceEntropy		wavelet.LLH_glszm_SmallAreaHighGrayLevelEmphasis		wavelet.LHH_glrlm_ShortRunHighGrayLevelEmphasis
	original_glrlm_LongRunEmphasis		original_glrlm_HighGrayLevelRunEmphasis		original_glcm_DifferenceVariance		original_glcm_DifferenceVariance		wavelet.LLH_gldm_HighGrayLevelEmphasis		wavelet.LHH_glrlm_ShortRunLowGrayLevelEmphasis
	original_glrlm_LongRunHighGrayLevelEmphasis		original_glrlm_LongRunEmphasis		original_glcm_JointEnergy		original_glcm_JointEnergy		wavelet.LLH_gldm_SmallDependenceHighGrayLevelEmphasis		wavelet.LHH_glszm_HighGrayLevelZoneEmphasis
	original_glrlm_LongRunLowGrayLevelEmphasis		original_glrlm_LongRunHighGrayLevelEmphasis		original_glcm_Idm		original_glcm_Idm		wavelet.LHL_firstorder_Maximum		wavelet.LHH_glszm_LargeAreaLowGrayLevelEmphasis
	original_glrlm_RunLengthNonUniformityNormalized		original_glrlm_LongRunLowGrayLevelEmphasis		original_glcm_Id		original_glcm_Id		wavelet.LHH_firstorder_Minimum		wavelet.LHH_glszm_LowGrayLevelZoneEmphasis
	original_glrlm_RunPercentage		original_glrlm_LowGrayLevelRunEmphasis		original_glcm_InverseVariance		original_glcm_InverseVariance		wavelet.LHH_firstorder_Maximum		wavelet.LHH_glszm_SmallAreaHighGrayLevelEmphasis
	original_glrlm_RunVariance		original_glrlm_RunLengthNonUniformityNormalized		original_glcm_MaximumProbability		original_glcm_MaximumProbability		wavelet.LHH_firstorder_Range		wavelet.LHH_glszm_SmallAreaLowGrayLevelEmphasis
	original_glrlm_ShortRunEmphasis		original_glrlm_RunPercentage		original_glrlm_GrayLevelNonUniformityNormalized		original_glrlm_GrayLevelNonUniformityNormalized		wavelet.LHH_firstorder_Skewness		wavelet.LHH_gldm_HighGrayLevelEmphasis
	original_glrlm_ShortRunHighGrayLevelEmphasis		original_glrlm_RunVariance		original_glrlm_LongRunEmphasis		original_glrlm_LongRunEmphasis		wavelet.LHH_glcm_Autocorrelation		wavelet.LHH_gldm_LargeDependenceLowGrayLevelEmphasis
	original_glszm_GrayLevelNonUniformity		original_glrlm_ShortRunEmphasis		original_glrlm_RunLengthNonUniformityNormalized		original_glrlm_RunLengthNonUniformityNormalized		wavelet.LHH_glcm_JointAverage		wavelet.LHH_gldm_LowGrayLevelEmphasis
	original_glszm_LargeAreaEmphasis		original_glrlm_ShortRunHighGrayLevelEmphasis		original_glrlm_RunPercentage		original_glrlm_RunPercentage		wavelet.LHH_glcm_MCC		wavelet.LHH_gldm_SmallDependenceHighGrayLevelEmphasis
	original_glszm_LargeAreaHighGrayLevelEmphasis		original_glrlm_ShortRunLowGrayLevelEmphasis		original_glrlm_RunVariance		original_glrlm_RunVariance		wavelet.LHH_glcm_Idn		wavelet.LHH_gldm_SmallDependenceLowGrayLevelEmphasis
	original_glszm_LargeAreaLowGrayLevelEmphasis		original_glszm_GrayLevelNonUniformity		original_glrlm_ShortRunEmphasis		original_glrlm_ShortRunEmphasis		wavelet.LHH_glrlm_HighGrayLevelRunEmphasis		wavelet.LHH_ngtdm_Busyness
	original_glszm_SizeZoneNonUniformityNormalized		original_glszm_HighGrayLevelZoneEmphasis		original_glszm_LargeAreaEmphasis		original_glszm_LargeAreaEmphasis		wavelet.LHH_glrlm_LongRunHighGrayLevelEmphasis		wavelet.HLH_firstorder_Range
	original_glszm_SmallAreaEmphasis		original_glszm_LargeAreaEmphasis		original_glszm_ZonePercentage		original_glszm_SizeZoneNonUniformityNormalized		wavelet.LHH_glrlm_LongRunLowGrayLevelEmphasis		wavelet.HLH_glcm_ClusterProminence
	original_glszm_ZonePercentage		original_glszm_LargeAreaHighGrayLevelEmphasis		original_glszm_ZoneVariance		original_glszm_SmallAreaEmphasis		wavelet.LHH_glrlm_LowGrayLevelRunEmphasis		wavelet.HLH_glcm_DifferenceVariance
	original_glszm_ZoneVariance		original_glszm_LargeAreaLowGrayLevelEmphasis		original_gldm_DependenceNonUniformityNormalized		original_glszm_ZonePercentage		wavelet.LHH_glrlm_ShortRunHighGrayLevelEmphasis		wavelet.HLH_ngtdm_Complexity
	original_gldm_DependenceNonUniformityNormalized		original_glszm_LowGrayLevelZoneEmphasis		original_gldm_DependenceVariance		original_glszm_ZoneVariance		wavelet.LHH_glrlm_ShortRunLowGrayLevelEmphasis		wavelet.HHL_firstorder_Minimum
	original_gldm_DependenceVariance		original_glszm_SizeZoneNonUniformityNormalized		original_gldm_LargeDependenceEmphasis		original_gldm_DependenceNonUniformityNormalized		wavelet.LHH_glszm_HighGrayLevelZoneEmphasis		wavelet.HHL_firstorder_Maximum
	original_gldm_GrayLevelNonUniformity		original_glszm_SmallAreaEmphasis		original_gldm_SmallDependenceEmphasis		original_gldm_DependenceVariance		wavelet.LHH_glszm_LargeAreaLowGrayLevelEmphasis		wavelet.HHL_firstorder_Range
	original_gldm_HighGrayLevelEmphasis		original_glszm_SmallAreaHighGrayLevelEmphasis		wavelet.LLH_firstorder_Entropy		original_gldm_LargeDependenceEmphasis		wavelet.LHH_glszm_LowGrayLevelZoneEmphasis		wavelet.HHL_firstorder_Kurtosis
	original_gldm_LargeDependenceEmphasis		original_glszm_SmallAreaLowGrayLevelEmphasis		wavelet.LLH_firstorder_10Percentile		original_gldm_SmallDependenceEmphasis		wavelet.LHH_glszm_SmallAreaHighGrayLevelEmphasis		wavelet.HHL_glcm_Autocorrelation
	original_gldm_LargeDependenceHighGrayLevelEmphasis		original_glszm_ZonePercentage		wavelet.LLH_firstorder_90Percentile		wavelet.LLH_firstorder_Entropy		wavelet.LHH_glszm_SmallAreaLowGrayLevelEmphasis		wavelet.HHL_glcm_JointAverage
	original_gldm_LargeDependenceLowGrayLevelEmphasis		original_glszm_ZoneVariance		wavelet.LLH_firstorder_InterquartileRange		wavelet.LLH_firstorder_10Percentile		wavelet.LHH_gldm_HighGrayLevelEmphasis		wavelet.HHL_glcm_MCC
	original_gldm_SmallDependenceEmphasis		original_gldm_DependenceNonUniformityNormalized		wavelet.LLH_firstorder_MeanAbsoluteDeviation		wavelet.LLH_firstorder_90Percentile		wavelet.LHH_gldm_LargeDependenceHighGrayLevelEmphasis		wavelet.HHL_glcm_Idmn
	original_gldm_SmallDependenceHighGrayLevelEmphasis		original_gldm_DependenceVariance		wavelet.LLH_firstorder_RobustMeanAbsoluteDeviation		wavelet.LLH_firstorder_InterquartileRange		wavelet.LHH_gldm_LargeDependenceLowGrayLevelEmphasis		wavelet.HHL_glcm_Idn
	original_gldm_SmallDependenceLowGrayLevelEmphasis		original_gldm_GrayLevelNonUniformity		wavelet.LLH_firstorder_Uniformity		wavelet.LLH_firstorder_MeanAbsoluteDeviation		wavelet.LHH_gldm_LowGrayLevelEmphasis		wavelet.HHL_glrlm_HighGrayLevelRunEmphasis
	original_ngtdm_Busyness		original_gldm_HighGrayLevelEmphasis		wavelet.LLH_glcm_Contrast		wavelet.LLH_firstorder_RobustMeanAbsoluteDeviation		wavelet.LHH_gldm_SmallDependenceHighGrayLevelEmphasis		wavelet.HHL_glrlm_LongRunHighGrayLevelEmphasis
	wavelet.LLH_firstorder_Entropy		original_gldm_LargeDependenceEmphasis		wavelet.LLH_glcm_DifferenceAverage		wavelet.LLH_firstorder_Uniformity		wavelet.LHH_gldm_SmallDependenceLowGrayLevelEmphasis		wavelet.HHL_glrlm_LongRunLowGrayLevelEmphasis
	wavelet.LLH_firstorder_Minimum		original_gldm_LargeDependenceHighGrayLevelEmphasis		wavelet.LLH_glcm_DifferenceEntropy		wavelet.LLH_glcm_Contrast		wavelet.LHH_ngtdm_Busyness		wavelet.HHL_glrlm_LowGrayLevelRunEmphasis
	wavelet.LLH_firstorder_10Percentile		original_gldm_LargeDependenceLowGrayLevelEmphasis		wavelet.LLH_glcm_JointEnergy		wavelet.LLH_glcm_DifferenceAverage		wavelet.HLH_firstorder_Maximum		wavelet.HHL_glrlm_ShortRunHighGrayLevelEmphasis
	wavelet.LLH_firstorder_90Percentile		original_gldm_LowGrayLevelEmphasis		wavelet.LLH_glcm_JointEntropy		wavelet.LLH_glcm_DifferenceEntropy		wavelet.HLH_firstorder_Range		wavelet.HHL_glrlm_ShortRunLowGrayLevelEmphasis
	wavelet.LLH_firstorder_Maximum		original_gldm_SmallDependenceEmphasis		wavelet.LLH_glcm_Idm		wavelet.LLH_glcm_JointEnergy		wavelet.HLH_glcm_ClusterProminence		wavelet.HHL_glszm_HighGrayLevelZoneEmphasis
	wavelet.LLH_firstorder_InterquartileRange		original_gldm_SmallDependenceHighGrayLevelEmphasis		wavelet.LLH_glcm_Id		wavelet.LLH_glcm_JointEntropy		wavelet.HLH_glcm_DifferenceVariance		wavelet.HHL_glszm_LowGrayLevelZoneEmphasis
	wavelet.LLH_firstorder_Range		original_gldm_SmallDependenceLowGrayLevelEmphasis		wavelet.LLH_glcm_InverseVariance		wavelet.LLH_glcm_Idm		wavelet.HLH_glszm_ZoneEntropy		wavelet.HHL_glszm_SmallAreaHighGrayLevelEmphasis
	wavelet.LLH_firstorder_MeanAbsoluteDeviation		original_ngtdm_Busyness		wavelet.LLH_glcm_MaximumProbability		wavelet.LLH_glcm_Id		wavelet.HLH_gldm_DependenceEntropy		wavelet.HHL_glszm_SmallAreaLowGrayLevelEmphasis
	wavelet.LLH_firstorder_RobustMeanAbsoluteDeviation		wavelet.LLH_firstorder_Entropy		wavelet.LLH_glcm_SumEntropy		wavelet.LLH_glcm_InverseVariance		wavelet.HLH_ngtdm_Complexity		wavelet.HHL_gldm_HighGrayLevelEmphasis
	wavelet.LLH_firstorder_RootMeanSquared		wavelet.LLH_firstorder_Minimum		wavelet.LLH_glrlm_GrayLevelNonUniformityNormalized		wavelet.LLH_glcm_MaximumProbability		wavelet.HHL_firstorder_Minimum		wavelet.HHL_gldm_LargeDependenceHighGrayLevelEmphasis
	wavelet.LLH_firstorder_Skewness		wavelet.LLH_firstorder_10Percentile		wavelet.LLH_glrlm_LongRunEmphasis		wavelet.LLH_glcm_SumEntropy		wavelet.HHL_firstorder_Maximum		wavelet.HHL_gldm_LargeDependenceLowGrayLevelEmphasis
	wavelet.LLH_firstorder_Variance		wavelet.LLH_firstorder_90Percentile		wavelet.LLH_glrlm_RunEntropy		wavelet.LLH_glrlm_GrayLevelNonUniformityNormalized		wavelet.HHL_firstorder_Range		wavelet.HHL_gldm_LowGrayLevelEmphasis
	wavelet.LLH_firstorder_Uniformity		wavelet.LLH_firstorder_Maximum		wavelet.LLH_glrlm_RunLengthNonUniformityNormalized		wavelet.LLH_glrlm_LongRunEmphasis		wavelet.HHL_glcm_Autocorrelation		wavelet.HHL_gldm_SmallDependenceHighGrayLevelEmphasis
	wavelet.LLH_glcm_Autocorrelation		wavelet.LLH_firstorder_InterquartileRange		wavelet.LLH_glrlm_RunPercentage		wavelet.LLH_glrlm_RunEntropy		wavelet.HHL_glcm_JointAverage		wavelet.HHL_gldm_SmallDependenceLowGrayLevelEmphasis
	wavelet.LLH_glcm_JointAverage		wavelet.LLH_firstorder_Range		wavelet.LLH_glrlm_RunVariance		wavelet.LLH_glrlm_RunLengthNonUniformityNormalized		wavelet.HHL_glcm_MCC		wavelet.HHL_ngtdm_Busyness
	wavelet.LLH_glcm_ClusterProminence		wavelet.LLH_firstorder_MeanAbsoluteDeviation		wavelet.LLH_glrlm_ShortRunEmphasis		wavelet.LLH_glrlm_RunPercentage		wavelet.HHL_glcm_Idmn		wavelet.HHL_ngtdm_Complexity
	wavelet.LLH_glcm_ClusterShade		wavelet.LLH_firstorder_RobustMeanAbsoluteDeviation		wavelet.LLH_glszm_GrayLevelNonUniformityNormalized		wavelet.LLH_glrlm_RunVariance		wavelet.HHL_glcm_Idn		wavelet.HHH_firstorder_Minimum
	wavelet.LLH_glcm_ClusterTendency		wavelet.LLH_firstorder_RootMeanSquared		wavelet.LLH_glszm_LargeAreaEmphasis		wavelet.LLH_glrlm_ShortRunEmphasis		wavelet.HHL_glrlm_HighGrayLevelRunEmphasis		wavelet.HHH_firstorder_Maximum
	wavelet.LLH_glcm_Contrast		wavelet.LLH_firstorder_Skewness		wavelet.LLH_glszm_SizeZoneNonUniformityNormalized		wavelet.LLH_glszm_GrayLevelNonUniformityNormalized		wavelet.HHL_glrlm_LongRunHighGrayLevelEmphasis		wavelet.HHH_firstorder_Range
	wavelet.LLH_glcm_DifferenceAverage		wavelet.LLH_firstorder_Variance		wavelet.LLH_glszm_SmallAreaEmphasis		wavelet.LLH_glszm_LargeAreaEmphasis		wavelet.HHL_glrlm_LongRunLowGrayLevelEmphasis		wavelet.HHH_firstorder_Kurtosis
	wavelet.LLH_glcm_DifferenceEntropy		wavelet.LLH_firstorder_Uniformity		wavelet.LLH_glszm_ZonePercentage		wavelet.LLH_glszm_SizeZoneNonUniformityNormalized		wavelet.HHL_glrlm_LowGrayLevelRunEmphasis		wavelet.HHH_glcm_Autocorrelation
	wavelet.LLH_glcm_DifferenceVariance		wavelet.LLH_glcm_Autocorrelation		wavelet.LLH_glszm_ZoneVariance		wavelet.LLH_glszm_SmallAreaEmphasis		wavelet.HHL_glrlm_ShortRunHighGrayLevelEmphasis		wavelet.HHH_glcm_JointAverage
	wavelet.LLH_glcm_JointEnergy		wavelet.LLH_glcm_JointAverage		wavelet.LLH_gldm_DependenceNonUniformityNormalized		wavelet.LLH_glszm_ZonePercentage		wavelet.HHL_glrlm_ShortRunLowGrayLevelEmphasis		wavelet.HHH_glcm_Idn
	wavelet.LLH_glcm_JointEntropy		wavelet.LLH_glcm_ClusterProminence		wavelet.LLH_gldm_DependenceVariance		wavelet.LLH_glszm_ZoneVariance		wavelet.HHL_glszm_HighGrayLevelZoneEmphasis		wavelet.HHH_glrlm_HighGrayLevelRunEmphasis
	wavelet.LLH_glcm_Imc2		wavelet.LLH_glcm_ClusterShade		wavelet.LLH_gldm_LargeDependenceEmphasis		wavelet.LLH_gldm_DependenceNonUniformityNormalized		wavelet.HHL_glszm_LargeAreaLowGrayLevelEmphasis		wavelet.HHH_glrlm_LongRunHighGrayLevelEmphasis
	wavelet.LLH_glcm_Idm		wavelet.LLH_glcm_ClusterTendency		wavelet.LLH_gldm_SmallDependenceEmphasis		wavelet.LLH_gldm_DependenceVariance		wavelet.HHL_glszm_LowGrayLevelZoneEmphasis		wavelet.HHH_glrlm_LongRunLowGrayLevelEmphasis
	wavelet.LLH_glcm_Id		wavelet.LLH_glcm_Contrast		wavelet.LHL_firstorder_Entropy		wavelet.LLH_gldm_LargeDependenceEmphasis		wavelet.HHL_glszm_SmallAreaHighGrayLevelEmphasis		wavelet.HHH_glrlm_LowGrayLevelRunEmphasis
	wavelet.LLH_glcm_InverseVariance		wavelet.LLH_glcm_DifferenceAverage		wavelet.LHL_firstorder_10Percentile		wavelet.LLH_gldm_SmallDependenceEmphasis		wavelet.HHL_glszm_SmallAreaLowGrayLevelEmphasis		wavelet.HHH_glrlm_ShortRunHighGrayLevelEmphasis
	wavelet.LLH_glcm_MaximumProbability		wavelet.LLH_glcm_DifferenceEntropy		wavelet.LHL_firstorder_90Percentile		wavelet.LHL_firstorder_Entropy		wavelet.HHL_gldm_HighGrayLevelEmphasis		wavelet.HHH_glrlm_ShortRunLowGrayLevelEmphasis
	wavelet.LLH_glcm_SumEntropy		wavelet.LLH_glcm_DifferenceVariance		wavelet.LHL_firstorder_InterquartileRange		wavelet.LHL_firstorder_10Percentile		wavelet.HHL_gldm_LargeDependenceHighGrayLevelEmphasis		wavelet.HHH_glszm_HighGrayLevelZoneEmphasis
	wavelet.LLH_glcm_SumSquares		wavelet.LLH_glcm_JointEnergy		wavelet.LHL_firstorder_MeanAbsoluteDeviation		wavelet.LHL_firstorder_90Percentile		wavelet.HHL_gldm_LargeDependenceLowGrayLevelEmphasis		wavelet.HHH_glszm_LargeAreaHighGrayLevelEmphasis
	wavelet.LLH_glrlm_GrayLevelNonUniformity		wavelet.LLH_glcm_JointEntropy		wavelet.LHL_firstorder_RobustMeanAbsoluteDeviation		wavelet.LHL_firstorder_InterquartileRange		wavelet.HHL_gldm_LowGrayLevelEmphasis		wavelet.HHH_glszm_LowGrayLevelZoneEmphasis
	wavelet.LLH_glrlm_GrayLevelNonUniformityNormalized		wavelet.LLH_glcm_Imc2		wavelet.LHL_firstorder_Variance		wavelet.LHL_firstorder_MeanAbsoluteDeviation		wavelet.HHL_gldm_SmallDependenceHighGrayLevelEmphasis		wavelet.HHH_glszm_SmallAreaHighGrayLevelEmphasis
	wavelet.LLH_glrlm_GrayLevelVariance		wavelet.LLH_glcm_Idm		wavelet.LHL_firstorder_Uniformity		wavelet.LHL_firstorder_RobustMeanAbsoluteDeviation		wavelet.HHL_gldm_SmallDependenceLowGrayLevelEmphasis		wavelet.HHH_glszm_SmallAreaLowGrayLevelEmphasis
	wavelet.LLH_glrlm_HighGrayLevelRunEmphasis		wavelet.LLH_glcm_Id		wavelet.LHL_glcm_ClusterTendency		wavelet.LHL_firstorder_Variance		wavelet.HHL_ngtdm_Busyness		wavelet.HHH_gldm_HighGrayLevelEmphasis
	wavelet.LLH_glrlm_LongRunEmphasis		wavelet.LLH_glcm_InverseVariance		wavelet.LHL_glcm_Contrast		wavelet.LHL_firstorder_Uniformity		wavelet.HHL_ngtdm_Complexity		wavelet.HHH_gldm_LargeDependenceHighGrayLevelEmphasis
	wavelet.LLH_glrlm_LongRunHighGrayLevelEmphasis		wavelet.LLH_glcm_MaximumProbability		wavelet.LHL_glcm_DifferenceAverage		wavelet.LHL_glcm_ClusterTendency		wavelet.HHH_firstorder_Minimum		wavelet.HHH_gldm_LargeDependenceLowGrayLevelEmphasis
	wavelet.LLH_glrlm_RunEntropy		wavelet.LLH_glcm_SumEntropy		wavelet.LHL_glcm_DifferenceEntropy		wavelet.LHL_glcm_Contrast		wavelet.HHH_firstorder_Maximum		wavelet.HHH_gldm_LowGrayLevelEmphasis
	wavelet.LLH_glrlm_RunLengthNonUniformityNormalized		wavelet.LLH_glcm_SumSquares		wavelet.LHL_glcm_DifferenceVariance		wavelet.LHL_glcm_DifferenceAverage		wavelet.HHH_firstorder_Range		wavelet.HHH_gldm_SmallDependenceHighGrayLevelEmphasis
	wavelet.LLH_glrlm_RunPercentage		wavelet.LLH_glrlm_GrayLevelNonUniformity		wavelet.LHL_glcm_JointEnergy		wavelet.LHL_glcm_DifferenceEntropy		wavelet.HHH_firstorder_Kurtosis		wavelet.HHH_gldm_SmallDependenceLowGrayLevelEmphasis
	wavelet.LLH_glrlm_RunVariance		wavelet.LLH_glrlm_GrayLevelNonUniformityNormalized		wavelet.LHL_glcm_JointEntropy		wavelet.LHL_glcm_DifferenceVariance		wavelet.HHH_glcm_Autocorrelation		wavelet.HHH_ngtdm_Busyness
	wavelet.LLH_glrlm_ShortRunEmphasis		wavelet.LLH_glrlm_GrayLevelVariance		wavelet.LHL_glcm_Idm		wavelet.LHL_glcm_JointEnergy		wavelet.HHH_glcm_JointAverage		wavelet.HHH_ngtdm_Strength
	wavelet.LLH_glrlm_ShortRunHighGrayLevelEmphasis		wavelet.LLH_glrlm_HighGrayLevelRunEmphasis		wavelet.LHL_glcm_Id		wavelet.LHL_glcm_JointEntropy		wavelet.HHH_glcm_Idn
	wavelet.LLH_glszm_GrayLevelNonUniformity		wavelet.LLH_glrlm_LongRunEmphasis		wavelet.LHL_glcm_InverseVariance		wavelet.LHL_glcm_Idm		wavelet.HHH_glrlm_HighGrayLevelRunEmphasis
	wavelet.LLH_glszm_GrayLevelNonUniformityNormalized		wavelet.LLH_glrlm_LongRunHighGrayLevelEmphasis		wavelet.LHL_glcm_MaximumProbability		wavelet.LHL_glcm_Id		wavelet.HHH_glrlm_LongRunHighGrayLevelEmphasis
	wavelet.LLH_glszm_GrayLevelVariance		wavelet.LLH_glrlm_RunEntropy		wavelet.LHL_glcm_SumEntropy		wavelet.LHL_glcm_InverseVariance		wavelet.HHH_glrlm_LongRunLowGrayLevelEmphasis
	wavelet.LLH_glszm_HighGrayLevelZoneEmphasis		wavelet.LLH_glrlm_RunLengthNonUniformityNormalized		wavelet.LHL_glcm_SumSquares		wavelet.LHL_glcm_MaximumProbability		wavelet.HHH_glrlm_LowGrayLevelRunEmphasis
	wavelet.LLH_glszm_LargeAreaEmphasis		wavelet.LLH_glrlm_RunPercentage		wavelet.LHL_glrlm_GrayLevelNonUniformityNormalized		wavelet.LHL_glcm_SumEntropy		wavelet.HHH_glrlm_ShortRunHighGrayLevelEmphasis
	wavelet.LLH_glszm_LargeAreaHighGrayLevelEmphasis		wavelet.LLH_glrlm_RunVariance		wavelet.LHL_glrlm_GrayLevelVariance		wavelet.LHL_glcm_SumSquares		wavelet.HHH_glrlm_ShortRunLowGrayLevelEmphasis
	wavelet.LLH_glszm_SizeZoneNonUniformityNormalized		wavelet.LLH_glrlm_ShortRunEmphasis		wavelet.LHL_glrlm_LongRunEmphasis		wavelet.LHL_glrlm_GrayLevelNonUniformityNormalized		wavelet.HHH_glszm_HighGrayLevelZoneEmphasis
	wavelet.LLH_glszm_SmallAreaEmphasis		wavelet.LLH_glrlm_ShortRunHighGrayLevelEmphasis		wavelet.LHL_glrlm_RunEntropy		wavelet.LHL_glrlm_GrayLevelVariance		wavelet.HHH_glszm_LowGrayLevelZoneEmphasis
	wavelet.LLH_glszm_SmallAreaHighGrayLevelEmphasis		wavelet.LLH_glszm_GrayLevelNonUniformity		wavelet.LHL_glrlm_RunLengthNonUniformityNormalized		wavelet.LHL_glrlm_LongRunEmphasis		wavelet.HHH_glszm_SmallAreaHighGrayLevelEmphasis
	wavelet.LLH_glszm_ZoneEntropy		wavelet.LLH_glszm_GrayLevelNonUniformityNormalized		wavelet.LHL_glrlm_RunPercentage		wavelet.LHL_glrlm_RunEntropy		wavelet.HHH_gldm_HighGrayLevelEmphasis
	wavelet.LLH_glszm_ZonePercentage		wavelet.LLH_glszm_GrayLevelVariance		wavelet.LHL_glrlm_RunVariance		wavelet.LHL_glrlm_RunLengthNonUniformityNormalized		wavelet.HHH_gldm_LargeDependenceHighGrayLevelEmphasis
	wavelet.LLH_glszm_ZoneVariance		wavelet.LLH_glszm_HighGrayLevelZoneEmphasis		wavelet.LHL_glrlm_ShortRunEmphasis		wavelet.LHL_glrlm_RunPercentage		wavelet.HHH_gldm_LargeDependenceLowGrayLevelEmphasis
	wavelet.LLH_gldm_DependenceEntropy		wavelet.LLH_glszm_LargeAreaEmphasis		wavelet.LHL_glszm_GrayLevelNonUniformityNormalized		wavelet.LHL_glrlm_RunVariance		wavelet.HHH_gldm_LowGrayLevelEmphasis
	wavelet.LLH_gldm_DependenceNonUniformityNormalized		wavelet.LLH_glszm_LargeAreaHighGrayLevelEmphasis		wavelet.LHL_glszm_GrayLevelVariance		wavelet.LHL_glrlm_ShortRunEmphasis		wavelet.HHH_gldm_SmallDependenceHighGrayLevelEmphasis
	wavelet.LLH_gldm_DependenceVariance		wavelet.LLH_glszm_SizeZoneNonUniformityNormalized		wavelet.LHL_glszm_LargeAreaEmphasis		wavelet.LHL_glszm_GrayLevelNonUniformityNormalized		wavelet.HHH_gldm_SmallDependenceLowGrayLevelEmphasis
	wavelet.LLH_gldm_GrayLevelNonUniformity		wavelet.LLH_glszm_SmallAreaEmphasis		wavelet.LHL_glszm_SizeZoneNonUniformityNormalized		wavelet.LHL_glszm_LargeAreaEmphasis		wavelet.HHH_ngtdm_Strength
	wavelet.LLH_gldm_GrayLevelVariance		wavelet.LLH_glszm_SmallAreaHighGrayLevelEmphasis		wavelet.LHL_glszm_SmallAreaEmphasis		wavelet.LHL_glszm_SizeZoneNonUniformityNormalized
	wavelet.LLH_gldm_HighGrayLevelEmphasis		wavelet.LLH_glszm_ZoneEntropy		wavelet.LHL_glszm_ZonePercentage		wavelet.LHL_glszm_SmallAreaEmphasis
	wavelet.LLH_gldm_LargeDependenceEmphasis		wavelet.LLH_glszm_ZonePercentage		wavelet.LHL_glszm_ZoneVariance		wavelet.LHL_glszm_ZonePercentage
	wavelet.LLH_gldm_SmallDependenceEmphasis		wavelet.LLH_glszm_ZoneVariance		wavelet.LHL_gldm_DependenceNonUniformityNormalized		wavelet.LHL_glszm_ZoneVariance
	wavelet.LLH_gldm_SmallDependenceHighGrayLevelEmphasis		wavelet.LLH_gldm_DependenceEntropy		wavelet.LHL_gldm_DependenceVariance		wavelet.LHL_gldm_DependenceNonUniformityNormalized
	wavelet.LLH_ngtdm_Busyness		wavelet.LLH_gldm_DependenceNonUniformityNormalized		wavelet.LHL_gldm_GrayLevelVariance		wavelet.LHL_gldm_DependenceVariance
	wavelet.LHL_firstorder_Entropy		wavelet.LLH_gldm_DependenceVariance		wavelet.LHL_gldm_LargeDependenceEmphasis		wavelet.LHL_gldm_GrayLevelVariance
	wavelet.LHL_firstorder_10Percentile		wavelet.LLH_gldm_GrayLevelNonUniformity		wavelet.LHL_gldm_SmallDependenceEmphasis		wavelet.LHL_gldm_LargeDependenceEmphasis
	wavelet.LHL_firstorder_Maximum		wavelet.LLH_gldm_GrayLevelVariance		wavelet.LHH_firstorder_Entropy		wavelet.LHL_gldm_SmallDependenceEmphasis
	wavelet.LHL_firstorder_InterquartileRange		wavelet.LLH_gldm_HighGrayLevelEmphasis		wavelet.LHH_firstorder_Minimum		wavelet.LHH_firstorder_Entropy
	wavelet.LHL_firstorder_Range		wavelet.LLH_gldm_LargeDependenceEmphasis		wavelet.LHH_firstorder_10Percentile		wavelet.LHH_firstorder_10Percentile
	wavelet.LHL_firstorder_MeanAbsoluteDeviation		wavelet.LLH_gldm_LargeDependenceHighGrayLevelEmphasis		wavelet.LHH_firstorder_90Percentile		wavelet.LHH_firstorder_90Percentile
	wavelet.LHL_firstorder_RobustMeanAbsoluteDeviation		wavelet.LLH_gldm_SmallDependenceEmphasis		wavelet.LHH_firstorder_InterquartileRange		wavelet.LHH_firstorder_InterquartileRange
	wavelet.LHL_firstorder_Variance		wavelet.LLH_gldm_SmallDependenceHighGrayLevelEmphasis		wavelet.LHH_firstorder_Range		wavelet.LHH_firstorder_MeanAbsoluteDeviation
	wavelet.LHL_firstorder_Uniformity		wavelet.LLH_ngtdm_Busyness		wavelet.LHH_firstorder_MeanAbsoluteDeviation		wavelet.LHH_firstorder_RobustMeanAbsoluteDeviation
	wavelet.LHL_glcm_ClusterTendency		wavelet.LHL_firstorder_Entropy		wavelet.LHH_firstorder_RobustMeanAbsoluteDeviation		wavelet.LHH_firstorder_RootMeanSquared
	wavelet.LHL_glcm_Contrast		wavelet.LHL_firstorder_10Percentile		wavelet.LHH_firstorder_RootMeanSquared		wavelet.LHH_firstorder_Variance
	wavelet.LHL_glcm_Correlation		wavelet.LHL_firstorder_Maximum		wavelet.LHH_firstorder_Variance		wavelet.LHH_firstorder_Uniformity
	wavelet.LHL_glcm_DifferenceAverage		wavelet.LHL_firstorder_InterquartileRange		wavelet.LHH_firstorder_Uniformity		wavelet.LHH_glcm_ClusterProminence
	wavelet.LHL_glcm_DifferenceEntropy		wavelet.LHL_firstorder_Range		wavelet.LHH_glcm_Autocorrelation		wavelet.LHH_glcm_ClusterTendency
	wavelet.LHL_glcm_DifferenceVariance		wavelet.LHL_firstorder_MeanAbsoluteDeviation		wavelet.LHH_glcm_JointAverage		wavelet.LHH_glcm_Contrast
	wavelet.LHL_glcm_JointEnergy		wavelet.LHL_firstorder_RobustMeanAbsoluteDeviation		wavelet.LHH_glcm_ClusterProminence		wavelet.LHH_glcm_DifferenceAverage
	wavelet.LHL_glcm_JointEntropy		wavelet.LHL_firstorder_Variance		wavelet.LHH_glcm_ClusterTendency		wavelet.LHH_glcm_DifferenceEntropy
	wavelet.LHL_glcm_Imc1		wavelet.LHL_firstorder_Uniformity		wavelet.LHH_glcm_Contrast		wavelet.LHH_glcm_DifferenceVariance
	wavelet.LHL_glcm_Imc2		wavelet.LHL_glcm_ClusterTendency		wavelet.LHH_glcm_DifferenceAverage		wavelet.LHH_glcm_JointEnergy
	wavelet.LHL_glcm_Idm		wavelet.LHL_glcm_Contrast		wavelet.LHH_glcm_DifferenceEntropy		wavelet.LHH_glcm_JointEntropy
	wavelet.LHL_glcm_Idmn		wavelet.LHL_glcm_Correlation		wavelet.LHH_glcm_DifferenceVariance		wavelet.LHH_glcm_Idm
	wavelet.LHL_glcm_Id		wavelet.LHL_glcm_DifferenceAverage		wavelet.LHH_glcm_JointEnergy		wavelet.LHH_glcm_Id
	wavelet.LHL_glcm_Idn		wavelet.LHL_glcm_DifferenceEntropy		wavelet.LHH_glcm_JointEntropy		wavelet.LHH_glcm_InverseVariance
	wavelet.LHL_glcm_InverseVariance		wavelet.LHL_glcm_DifferenceVariance		wavelet.LHH_glcm_Idm		wavelet.LHH_glcm_MaximumProbability
	wavelet.LHL_glcm_MaximumProbability		wavelet.LHL_glcm_JointEnergy		wavelet.LHH_glcm_Id		wavelet.LHH_glcm_SumEntropy
	wavelet.LHL_glcm_SumEntropy		wavelet.LHL_glcm_JointEntropy		wavelet.LHH_glcm_InverseVariance		wavelet.LHH_glcm_SumSquares
	wavelet.LHL_glcm_SumSquares		wavelet.LHL_glcm_Imc1		wavelet.LHH_glcm_MaximumProbability		wavelet.LHH_glrlm_GrayLevelNonUniformityNormalized
	wavelet.LHL_glrlm_GrayLevelNonUniformity		wavelet.LHL_glcm_Imc2		wavelet.LHH_glcm_SumEntropy		wavelet.LHH_glrlm_GrayLevelVariance
	wavelet.LHL_glrlm_GrayLevelNonUniformityNormalized		wavelet.LHL_glcm_Idm		wavelet.LHH_glcm_SumSquares		wavelet.LHH_glrlm_LongRunEmphasis
	wavelet.LHL_glrlm_GrayLevelVariance		wavelet.LHL_glcm_Idmn		wavelet.LHH_glrlm_GrayLevelNonUniformityNormalized		wavelet.LHH_glrlm_RunEntropy
	wavelet.LHL_glrlm_LongRunEmphasis		wavelet.LHL_glcm_Id		wavelet.LHH_glrlm_GrayLevelVariance		wavelet.LHH_glrlm_RunLengthNonUniformityNormalized
	wavelet.LHL_glrlm_RunEntropy		wavelet.LHL_glcm_Idn		wavelet.LHH_glrlm_HighGrayLevelRunEmphasis		wavelet.LHH_glrlm_RunPercentage
	wavelet.LHL_glrlm_RunLengthNonUniformityNormalized		wavelet.LHL_glcm_InverseVariance		wavelet.LHH_glrlm_LongRunEmphasis		wavelet.LHH_glrlm_RunVariance
	wavelet.LHL_glrlm_RunPercentage		wavelet.LHL_glcm_MaximumProbability		wavelet.LHH_glrlm_LongRunHighGrayLevelEmphasis		wavelet.LHH_glrlm_ShortRunEmphasis
	wavelet.LHL_glrlm_RunVariance		wavelet.LHL_glcm_SumEntropy		wavelet.LHH_glrlm_RunEntropy		wavelet.LHH_glszm_GrayLevelNonUniformityNormalized
	wavelet.LHL_glrlm_ShortRunEmphasis		wavelet.LHL_glcm_SumSquares		wavelet.LHH_glrlm_RunLengthNonUniformityNormalized		wavelet.LHH_glszm_GrayLevelVariance
	wavelet.LHL_glszm_GrayLevelNonUniformity		wavelet.LHL_glrlm_GrayLevelNonUniformity		wavelet.LHH_glrlm_RunPercentage		wavelet.LHH_glszm_LargeAreaEmphasis
	wavelet.LHL_glszm_GrayLevelNonUniformityNormalized		wavelet.LHL_glrlm_GrayLevelNonUniformityNormalized		wavelet.LHH_glrlm_RunVariance		wavelet.LHH_glszm_SizeZoneNonUniformityNormalized
	wavelet.LHL_glszm_GrayLevelVariance		wavelet.LHL_glrlm_GrayLevelVariance		wavelet.LHH_glrlm_ShortRunEmphasis		wavelet.LHH_glszm_SmallAreaEmphasis
	wavelet.LHL_glszm_LargeAreaEmphasis		wavelet.LHL_glrlm_LongRunEmphasis		wavelet.LHH_glrlm_ShortRunHighGrayLevelEmphasis		wavelet.LHH_glszm_ZoneEntropy
	wavelet.LHL_glszm_LowGrayLevelZoneEmphasis		wavelet.LHL_glrlm_RunEntropy		wavelet.LHH_glszm_GrayLevelVariance		wavelet.LHH_glszm_ZonePercentage
	wavelet.LHL_glszm_SizeZoneNonUniformityNormalized		wavelet.LHL_glrlm_RunLengthNonUniformityNormalized		wavelet.LHH_glszm_HighGrayLevelZoneEmphasis		wavelet.LHH_glszm_ZoneVariance
	wavelet.LHL_glszm_SmallAreaEmphasis		wavelet.LHL_glrlm_RunPercentage		wavelet.LHH_glszm_SmallAreaHighGrayLevelEmphasis		wavelet.LHH_gldm_DependenceEntropy
	wavelet.LHL_glszm_SmallAreaHighGrayLevelEmphasis		wavelet.LHL_glrlm_RunVariance		wavelet.LHH_glszm_ZonePercentage		wavelet.LHH_gldm_DependenceNonUniformityNormalized
	wavelet.LHL_glszm_SmallAreaLowGrayLevelEmphasis		wavelet.LHL_glrlm_ShortRunEmphasis		wavelet.LHH_gldm_DependenceEntropy		wavelet.LHH_gldm_DependenceVariance
	wavelet.LHL_glszm_ZonePercentage		wavelet.LHL_glszm_GrayLevelNonUniformity		wavelet.LHH_gldm_DependenceNonUniformityNormalized		wavelet.LHH_gldm_GrayLevelVariance
	wavelet.LHL_glszm_ZoneVariance		wavelet.LHL_glszm_GrayLevelNonUniformityNormalized		wavelet.LHH_gldm_DependenceVariance		wavelet.LHH_gldm_LargeDependenceEmphasis
	wavelet.LHL_gldm_DependenceNonUniformityNormalized		wavelet.LHL_glszm_GrayLevelVariance		wavelet.LHH_gldm_GrayLevelVariance		wavelet.LHH_gldm_SmallDependenceEmphasis
	wavelet.LHL_gldm_DependenceVariance		wavelet.LHL_glszm_LargeAreaEmphasis		wavelet.LHH_gldm_HighGrayLevelEmphasis		wavelet.LHH_gldm_SmallDependenceHighGrayLevelEmphasis
	wavelet.LHL_gldm_GrayLevelNonUniformity		wavelet.LHL_glszm_LowGrayLevelZoneEmphasis		wavelet.LHH_gldm_LargeDependenceEmphasis		wavelet.LHH_ngtdm_Complexity
	wavelet.LHL_gldm_GrayLevelVariance		wavelet.LHL_glszm_SizeZoneNonUniformityNormalized		wavelet.LHH_gldm_LargeDependenceHighGrayLevelEmphasis		wavelet.HLL_firstorder_Entropy
	wavelet.LHL_gldm_LargeDependenceEmphasis		wavelet.LHL_glszm_SmallAreaEmphasis		wavelet.LHH_gldm_SmallDependenceEmphasis		wavelet.HLL_firstorder_10Percentile
	wavelet.LHL_gldm_SmallDependenceEmphasis		wavelet.LHL_glszm_SmallAreaHighGrayLevelEmphasis		wavelet.LHH_gldm_SmallDependenceHighGrayLevelEmphasis		wavelet.HLL_firstorder_90Percentile
	wavelet.LHL_gldm_SmallDependenceHighGrayLevelEmphasis		wavelet.LHL_glszm_SmallAreaLowGrayLevelEmphasis		wavelet.LHH_ngtdm_Complexity		wavelet.HLL_firstorder_Median
	wavelet.LHL_ngtdm_Busyness		wavelet.LHL_glszm_ZonePercentage		wavelet.LHH_ngtdm_Strength		wavelet.HLL_firstorder_InterquartileRange
	wavelet.LHL_ngtdm_Contrast		wavelet.LHL_glszm_ZoneVariance		wavelet.HLL_firstorder_Entropy		wavelet.HLL_firstorder_MeanAbsoluteDeviation
	wavelet.LHL_ngtdm_Strength		wavelet.LHL_gldm_DependenceNonUniformityNormalized		wavelet.HLL_firstorder_10Percentile		wavelet.HLL_firstorder_RobustMeanAbsoluteDeviation
	wavelet.LHH_firstorder_Entropy		wavelet.LHL_gldm_DependenceVariance		wavelet.HLL_firstorder_90Percentile		wavelet.HLL_firstorder_RootMeanSquared
	wavelet.LHH_firstorder_10Percentile		wavelet.LHL_gldm_GrayLevelNonUniformity		wavelet.HLL_firstorder_Median		wavelet.HLL_firstorder_Variance
	wavelet.LHH_firstorder_90Percentile		wavelet.LHL_gldm_GrayLevelVariance		wavelet.HLL_firstorder_InterquartileRange		wavelet.HLL_firstorder_Uniformity
	wavelet.LHH_firstorder_InterquartileRange		wavelet.LHL_gldm_LargeDependenceEmphasis		wavelet.HLL_firstorder_MeanAbsoluteDeviation		wavelet.HLL_glcm_ClusterTendency
	wavelet.LHH_firstorder_MeanAbsoluteDeviation		wavelet.LHL_gldm_SmallDependenceEmphasis		wavelet.HLL_firstorder_RobustMeanAbsoluteDeviation		wavelet.HLL_glcm_Contrast
	wavelet.LHH_firstorder_RobustMeanAbsoluteDeviation		wavelet.LHL_gldm_SmallDependenceHighGrayLevelEmphasis		wavelet.HLL_firstorder_RootMeanSquared		wavelet.HLL_glcm_Correlation
	wavelet.LHH_firstorder_Skewness		wavelet.LHL_gldm_SmallDependenceLowGrayLevelEmphasis		wavelet.HLL_firstorder_Variance		wavelet.HLL_glcm_DifferenceAverage
	wavelet.LHH_firstorder_Variance		wavelet.LHL_ngtdm_Busyness		wavelet.HLL_firstorder_Uniformity		wavelet.HLL_glcm_DifferenceEntropy
	wavelet.LHH_firstorder_Uniformity		wavelet.LHL_ngtdm_Contrast		wavelet.HLL_glcm_ClusterProminence		wavelet.HLL_glcm_DifferenceVariance
	wavelet.LHH_glcm_ClusterShade		wavelet.LHL_ngtdm_Strength		wavelet.HLL_glcm_ClusterTendency		wavelet.HLL_glcm_JointEnergy
	wavelet.LHH_glcm_ClusterTendency		wavelet.LHH_firstorder_Entropy		wavelet.HLL_glcm_Contrast		wavelet.HLL_glcm_JointEntropy
	wavelet.LHH_glcm_Contrast		wavelet.LHH_firstorder_10Percentile		wavelet.HLL_glcm_Correlation		wavelet.HLL_glcm_Idm
	wavelet.LHH_glcm_Correlation		wavelet.LHH_firstorder_90Percentile		wavelet.HLL_glcm_DifferenceAverage		wavelet.HLL_glcm_Id
	wavelet.LHH_glcm_DifferenceAverage		wavelet.LHH_firstorder_InterquartileRange		wavelet.HLL_glcm_DifferenceEntropy		wavelet.HLL_glcm_InverseVariance
	wavelet.LHH_glcm_DifferenceEntropy		wavelet.LHH_firstorder_MeanAbsoluteDeviation		wavelet.HLL_glcm_DifferenceVariance		wavelet.HLL_glcm_MaximumProbability
	wavelet.LHH_glcm_DifferenceVariance		wavelet.LHH_firstorder_RobustMeanAbsoluteDeviation		wavelet.HLL_glcm_JointEnergy		wavelet.HLL_glcm_SumEntropy
	wavelet.LHH_glcm_JointEnergy		wavelet.LHH_firstorder_Skewness		wavelet.HLL_glcm_JointEntropy		wavelet.HLL_glcm_SumSquares
	wavelet.LHH_glcm_JointEntropy		wavelet.LHH_firstorder_Variance		wavelet.HLL_glcm_Idm		wavelet.HLL_glrlm_GrayLevelNonUniformityNormalized
	wavelet.LHH_glcm_Imc1		wavelet.LHH_firstorder_Uniformity		wavelet.HLL_glcm_Id		wavelet.HLL_glrlm_GrayLevelVariance
	wavelet.LHH_glcm_Imc2		wavelet.LHH_glcm_ClusterShade		wavelet.HLL_glcm_InverseVariance		wavelet.HLL_glrlm_LongRunEmphasis
	wavelet.LHH_glcm_Idm		wavelet.LHH_glcm_ClusterTendency		wavelet.HLL_glcm_MaximumProbability		wavelet.HLL_glrlm_RunEntropy
	wavelet.LHH_glcm_MCC		wavelet.LHH_glcm_Contrast		wavelet.HLL_glcm_SumEntropy		wavelet.HLL_glrlm_RunLengthNonUniformityNormalized
	wavelet.LHH_glcm_Id		wavelet.LHH_glcm_Correlation		wavelet.HLL_glcm_SumSquares		wavelet.HLL_glrlm_RunPercentage
	wavelet.LHH_glcm_InverseVariance		wavelet.LHH_glcm_DifferenceAverage		wavelet.HLL_glrlm_GrayLevelNonUniformityNormalized		wavelet.HLL_glrlm_RunVariance
	wavelet.LHH_glcm_MaximumProbability		wavelet.LHH_glcm_DifferenceEntropy		wavelet.HLL_glrlm_GrayLevelVariance		wavelet.HLL_glrlm_ShortRunEmphasis
	wavelet.LHH_glcm_SumEntropy		wavelet.LHH_glcm_DifferenceVariance		wavelet.HLL_glrlm_LongRunEmphasis		wavelet.HLL_glszm_GrayLevelNonUniformityNormalized
	wavelet.LHH_glcm_SumSquares		wavelet.LHH_glcm_JointEnergy		wavelet.HLL_glrlm_RunEntropy		wavelet.HLL_glszm_LargeAreaEmphasis
	wavelet.LHH_glrlm_GrayLevelNonUniformity		wavelet.LHH_glcm_JointEntropy		wavelet.HLL_glrlm_RunLengthNonUniformityNormalized		wavelet.HLL_glszm_SizeZoneNonUniformityNormalized
	wavelet.LHH_glrlm_GrayLevelNonUniformityNormalized		wavelet.LHH_glcm_Imc1		wavelet.HLL_glrlm_RunPercentage		wavelet.HLL_glszm_SmallAreaEmphasis
	wavelet.LHH_glrlm_GrayLevelVariance		wavelet.LHH_glcm_Imc2		wavelet.HLL_glrlm_RunVariance		wavelet.HLL_glszm_ZoneEntropy
	wavelet.LHH_glrlm_LongRunEmphasis		wavelet.LHH_glcm_Idm		wavelet.HLL_glrlm_ShortRunEmphasis		wavelet.HLL_glszm_ZonePercentage
	wavelet.LHH_glrlm_RunEntropy		wavelet.LHH_glcm_MCC		wavelet.HLL_glszm_GrayLevelNonUniformityNormalized		wavelet.HLL_glszm_ZoneVariance
	wavelet.LHH_glrlm_RunLengthNonUniformityNormalized		wavelet.LHH_glcm_Id		wavelet.HLL_glszm_GrayLevelVariance		wavelet.HLL_gldm_DependenceEntropy
	wavelet.LHH_glrlm_RunPercentage		wavelet.LHH_glcm_InverseVariance		wavelet.HLL_glszm_LargeAreaEmphasis		wavelet.HLL_gldm_DependenceNonUniformityNormalized
	wavelet.LHH_glrlm_RunVariance		wavelet.LHH_glcm_MaximumProbability		wavelet.HLL_glszm_SizeZoneNonUniformityNormalized		wavelet.HLL_gldm_DependenceVariance
	wavelet.LHH_glrlm_ShortRunEmphasis		wavelet.LHH_glcm_SumEntropy		wavelet.HLL_glszm_SmallAreaEmphasis		wavelet.HLL_gldm_GrayLevelVariance
	wavelet.LHH_glszm_GrayLevelNonUniformity		wavelet.LHH_glcm_SumSquares		wavelet.HLL_glszm_ZonePercentage		wavelet.HLL_gldm_LargeDependenceEmphasis
	wavelet.LHH_glszm_GrayLevelNonUniformityNormalized		wavelet.LHH_glrlm_GrayLevelNonUniformity		wavelet.HLL_glszm_ZoneVariance		wavelet.HLL_gldm_SmallDependenceEmphasis
	wavelet.LHH_glszm_LargeAreaEmphasis		wavelet.LHH_glrlm_GrayLevelNonUniformityNormalized		wavelet.HLL_gldm_DependenceEntropy		wavelet.HLH_firstorder_Entropy
	wavelet.LHH_glszm_LargeAreaLowGrayLevelEmphasis		wavelet.LHH_glrlm_GrayLevelVariance		wavelet.HLL_gldm_DependenceNonUniformityNormalized		wavelet.HLH_firstorder_10Percentile
	wavelet.LHH_glszm_SizeZoneNonUniformityNormalized		wavelet.LHH_glrlm_LongRunEmphasis		wavelet.HLL_gldm_DependenceVariance		wavelet.HLH_firstorder_90Percentile
	wavelet.LHH_glszm_SmallAreaEmphasis		wavelet.LHH_glrlm_RunEntropy		wavelet.HLL_gldm_GrayLevelVariance		wavelet.HLH_firstorder_InterquartileRange
	wavelet.LHH_glszm_ZonePercentage		wavelet.LHH_glrlm_RunLengthNonUniformityNormalized		wavelet.HLL_gldm_LargeDependenceEmphasis		wavelet.HLH_firstorder_MeanAbsoluteDeviation
	wavelet.LHH_glszm_ZoneVariance		wavelet.LHH_glrlm_RunPercentage		wavelet.HLL_gldm_SmallDependenceEmphasis		wavelet.HLH_firstorder_RobustMeanAbsoluteDeviation
	wavelet.LHH_gldm_DependenceNonUniformityNormalized		wavelet.LHH_glrlm_RunVariance		wavelet.HLL_ngtdm_Complexity		wavelet.HLH_firstorder_RootMeanSquared
	wavelet.LHH_gldm_DependenceVariance		wavelet.LHH_glrlm_ShortRunEmphasis		wavelet.HLH_firstorder_Entropy		wavelet.HLH_firstorder_Variance
	wavelet.LHH_gldm_GrayLevelNonUniformity		wavelet.LHH_glszm_GrayLevelNonUniformity		wavelet.HLH_firstorder_Minimum		wavelet.HLH_firstorder_Uniformity
	wavelet.LHH_gldm_GrayLevelVariance		wavelet.LHH_glszm_GrayLevelNonUniformityNormalized		wavelet.HLH_firstorder_10Percentile		wavelet.HLH_glcm_ClusterProminence
	wavelet.LHH_gldm_LargeDependenceEmphasis		wavelet.LHH_glszm_LargeAreaEmphasis		wavelet.HLH_firstorder_90Percentile		wavelet.HLH_glcm_ClusterTendency
	wavelet.LHH_gldm_LargeDependenceLowGrayLevelEmphasis		wavelet.LHH_glszm_LargeAreaLowGrayLevelEmphasis		wavelet.HLH_firstorder_Maximum		wavelet.HLH_glcm_Contrast
	wavelet.LHH_gldm_SmallDependenceEmphasis		wavelet.LHH_glszm_SizeZoneNonUniformityNormalized		wavelet.HLH_firstorder_Median		wavelet.HLH_glcm_Correlation
	wavelet.LHH_ngtdm_Busyness		wavelet.LHH_glszm_SmallAreaEmphasis		wavelet.HLH_firstorder_InterquartileRange		wavelet.HLH_glcm_DifferenceAverage
	wavelet.LHH_ngtdm_Strength		wavelet.LHH_glszm_ZonePercentage		wavelet.HLH_firstorder_Range		wavelet.HLH_glcm_DifferenceEntropy
	wavelet.HLL_firstorder_Entropy		wavelet.LHH_glszm_ZoneVariance		wavelet.HLH_firstorder_MeanAbsoluteDeviation		wavelet.HLH_glcm_DifferenceVariance
	wavelet.HLL_firstorder_Minimum		wavelet.LHH_gldm_DependenceNonUniformityNormalized		wavelet.HLH_firstorder_RobustMeanAbsoluteDeviation		wavelet.HLH_glcm_JointEnergy
	wavelet.HLL_firstorder_10Percentile		wavelet.LHH_gldm_DependenceVariance		wavelet.HLH_firstorder_RootMeanSquared		wavelet.HLH_glcm_JointEntropy
	wavelet.HLL_firstorder_90Percentile		wavelet.LHH_gldm_GrayLevelNonUniformity		wavelet.HLH_firstorder_Variance		wavelet.HLH_glcm_Idm
	wavelet.HLL_firstorder_Maximum		wavelet.LHH_gldm_GrayLevelVariance		wavelet.HLH_firstorder_Uniformity		wavelet.HLH_glcm_Idmn
	wavelet.HLL_firstorder_InterquartileRange		wavelet.LHH_gldm_LargeDependenceEmphasis		wavelet.HLH_glcm_Autocorrelation		wavelet.HLH_glcm_Id
	wavelet.HLL_firstorder_Range		wavelet.LHH_gldm_LargeDependenceLowGrayLevelEmphasis		wavelet.HLH_glcm_JointAverage		wavelet.HLH_glcm_Idn
	wavelet.HLL_firstorder_MeanAbsoluteDeviation		wavelet.LHH_gldm_SmallDependenceEmphasis		wavelet.HLH_glcm_ClusterProminence		wavelet.HLH_glcm_InverseVariance
	wavelet.HLL_firstorder_RobustMeanAbsoluteDeviation		wavelet.LHH_ngtdm_Busyness		wavelet.HLH_glcm_ClusterTendency		wavelet.HLH_glcm_MaximumProbability
	wavelet.HLL_firstorder_Kurtosis		wavelet.LHH_ngtdm_Strength		wavelet.HLH_glcm_Contrast		wavelet.HLH_glcm_SumEntropy
	wavelet.HLL_firstorder_Variance		wavelet.HLL_firstorder_Entropy		wavelet.HLH_glcm_Correlation		wavelet.HLH_glcm_SumSquares
	wavelet.HLL_firstorder_Uniformity		wavelet.HLL_firstorder_Minimum		wavelet.HLH_glcm_DifferenceAverage		wavelet.HLH_glrlm_GrayLevelNonUniformityNormalized
	wavelet.HLL_glcm_Autocorrelation		wavelet.HLL_firstorder_10Percentile		wavelet.HLH_glcm_DifferenceEntropy		wavelet.HLH_glrlm_GrayLevelVariance
	wavelet.HLL_glcm_JointAverage		wavelet.HLL_firstorder_90Percentile		wavelet.HLH_glcm_DifferenceVariance		wavelet.HLH_glrlm_LongRunEmphasis
	wavelet.HLL_glcm_ClusterProminence		wavelet.HLL_firstorder_Maximum		wavelet.HLH_glcm_JointEnergy		wavelet.HLH_glrlm_RunEntropy
	wavelet.HLL_glcm_ClusterTendency		wavelet.HLL_firstorder_InterquartileRange		wavelet.HLH_glcm_JointEntropy		wavelet.HLH_glrlm_RunLengthNonUniformityNormalized
	wavelet.HLL_glcm_Contrast		wavelet.HLL_firstorder_Range		wavelet.HLH_glcm_Idm		wavelet.HLH_glrlm_RunPercentage
	wavelet.HLL_glcm_Correlation		wavelet.HLL_firstorder_MeanAbsoluteDeviation		wavelet.HLH_glcm_Idmn		wavelet.HLH_glrlm_RunVariance
	wavelet.HLL_glcm_DifferenceAverage		wavelet.HLL_firstorder_RobustMeanAbsoluteDeviation		wavelet.HLH_glcm_Id		wavelet.HLH_glrlm_ShortRunEmphasis
	wavelet.HLL_glcm_DifferenceEntropy		wavelet.HLL_firstorder_Kurtosis		wavelet.HLH_glcm_InverseVariance		wavelet.HLH_glszm_GrayLevelNonUniformityNormalized
	wavelet.HLL_glcm_DifferenceVariance		wavelet.HLL_firstorder_Variance		wavelet.HLH_glcm_MaximumProbability		wavelet.HLH_glszm_GrayLevelVariance
	wavelet.HLL_glcm_JointEnergy		wavelet.HLL_firstorder_Uniformity		wavelet.HLH_glcm_SumEntropy		wavelet.HLH_glszm_LargeAreaEmphasis
	wavelet.HLL_glcm_JointEntropy		wavelet.HLL_glcm_Autocorrelation		wavelet.HLH_glcm_SumSquares		wavelet.HLH_glszm_SizeZoneNonUniformityNormalized
	wavelet.HLL_glcm_Imc1		wavelet.HLL_glcm_JointAverage		wavelet.HLH_glrlm_GrayLevelNonUniformityNormalized		wavelet.HLH_glszm_SmallAreaEmphasis
	wavelet.HLL_glcm_Imc2		wavelet.HLL_glcm_ClusterProminence		wavelet.HLH_glrlm_GrayLevelVariance		wavelet.HLH_glszm_ZoneEntropy
	wavelet.HLL_glcm_Idm		wavelet.HLL_glcm_ClusterTendency		wavelet.HLH_glrlm_HighGrayLevelRunEmphasis		wavelet.HLH_glszm_ZonePercentage
	wavelet.HLL_glcm_MCC		wavelet.HLL_glcm_Contrast		wavelet.HLH_glrlm_LongRunEmphasis		wavelet.HLH_glszm_ZoneVariance
	wavelet.HLL_glcm_Idmn		wavelet.HLL_glcm_Correlation		wavelet.HLH_glrlm_LongRunHighGrayLevelEmphasis		wavelet.HLH_gldm_DependenceEntropy
	wavelet.HLL_glcm_Id		wavelet.HLL_glcm_DifferenceAverage		wavelet.HLH_glrlm_RunEntropy		wavelet.HLH_gldm_DependenceNonUniformityNormalized
	wavelet.HLL_glcm_Idn		wavelet.HLL_glcm_DifferenceEntropy		wavelet.HLH_glrlm_RunLengthNonUniformityNormalized		wavelet.HLH_gldm_DependenceVariance
	wavelet.HLL_glcm_InverseVariance		wavelet.HLL_glcm_DifferenceVariance		wavelet.HLH_glrlm_RunPercentage		wavelet.HLH_gldm_GrayLevelVariance
	wavelet.HLL_glcm_MaximumProbability		wavelet.HLL_glcm_JointEnergy		wavelet.HLH_glrlm_RunVariance		wavelet.HLH_gldm_LargeDependenceEmphasis
	wavelet.HLL_glcm_SumEntropy		wavelet.HLL_glcm_JointEntropy		wavelet.HLH_glrlm_ShortRunEmphasis		wavelet.HLH_gldm_SmallDependenceEmphasis
	wavelet.HLL_glcm_SumSquares		wavelet.HLL_glcm_Imc1		wavelet.HLH_glrlm_ShortRunHighGrayLevelEmphasis		wavelet.HLH_gldm_SmallDependenceHighGrayLevelEmphasis
	wavelet.HLL_glrlm_GrayLevelNonUniformity		wavelet.HLL_glcm_Imc2		wavelet.HLH_glszm_GrayLevelVariance		wavelet.HLH_ngtdm_Complexity
	wavelet.HLL_glrlm_GrayLevelNonUniformityNormalized		wavelet.HLL_glcm_Idm		wavelet.HLH_glszm_HighGrayLevelZoneEmphasis		wavelet.HHL_firstorder_Entropy
	wavelet.HLL_glrlm_GrayLevelVariance		wavelet.HLL_glcm_MCC		wavelet.HLH_glszm_SmallAreaHighGrayLevelEmphasis		wavelet.HHL_firstorder_10Percentile
	wavelet.HLL_glrlm_HighGrayLevelRunEmphasis		wavelet.HLL_glcm_Idmn		wavelet.HLH_glszm_ZonePercentage		wavelet.HHL_firstorder_90Percentile
	wavelet.HLL_glrlm_LongRunEmphasis		wavelet.HLL_glcm_Id		wavelet.HLH_gldm_DependenceEntropy		wavelet.HHL_firstorder_Median
	wavelet.HLL_glrlm_LongRunHighGrayLevelEmphasis		wavelet.HLL_glcm_Idn		wavelet.HLH_gldm_DependenceNonUniformityNormalized		wavelet.HHL_firstorder_InterquartileRange
	wavelet.HLL_glrlm_LongRunLowGrayLevelEmphasis		wavelet.HLL_glcm_InverseVariance		wavelet.HLH_gldm_DependenceVariance		wavelet.HHL_firstorder_Range
	wavelet.HLL_glrlm_LowGrayLevelRunEmphasis		wavelet.HLL_glcm_MaximumProbability		wavelet.HLH_gldm_GrayLevelVariance		wavelet.HHL_firstorder_MeanAbsoluteDeviation
	wavelet.HLL_glrlm_RunEntropy		wavelet.HLL_glcm_SumEntropy		wavelet.HLH_gldm_HighGrayLevelEmphasis		wavelet.HHL_firstorder_RobustMeanAbsoluteDeviation
	wavelet.HLL_glrlm_RunLengthNonUniformityNormalized		wavelet.HLL_glcm_SumSquares		wavelet.HLH_gldm_LargeDependenceEmphasis		wavelet.HHL_firstorder_RootMeanSquared
	wavelet.HLL_glrlm_RunPercentage		wavelet.HLL_glrlm_GrayLevelNonUniformity		wavelet.HLH_gldm_LargeDependenceHighGrayLevelEmphasis		wavelet.HHL_firstorder_Kurtosis
	wavelet.HLL_glrlm_RunVariance		wavelet.HLL_glrlm_GrayLevelNonUniformityNormalized		wavelet.HLH_gldm_SmallDependenceEmphasis		wavelet.HHL_firstorder_Variance
	wavelet.HLL_glrlm_ShortRunEmphasis		wavelet.HLL_glrlm_GrayLevelVariance		wavelet.HLH_gldm_SmallDependenceHighGrayLevelEmphasis		wavelet.HHL_firstorder_Uniformity
	wavelet.HLL_glrlm_ShortRunHighGrayLevelEmphasis		wavelet.HLL_glrlm_HighGrayLevelRunEmphasis		wavelet.HLH_ngtdm_Busyness		wavelet.HHL_glcm_ClusterProminence
	wavelet.HLL_glrlm_ShortRunLowGrayLevelEmphasis		wavelet.HLL_glrlm_LongRunEmphasis		wavelet.HLH_ngtdm_Complexity		wavelet.HHL_glcm_ClusterTendency
	wavelet.HLL_glszm_GrayLevelNonUniformity		wavelet.HLL_glrlm_LongRunHighGrayLevelEmphasis		wavelet.HLH_ngtdm_Strength		wavelet.HHL_glcm_Contrast
	wavelet.HLL_glszm_GrayLevelNonUniformityNormalized		wavelet.HLL_glrlm_LongRunLowGrayLevelEmphasis		wavelet.HHL_firstorder_Entropy		wavelet.HHL_glcm_DifferenceAverage
	wavelet.HLL_glszm_GrayLevelVariance		wavelet.HLL_glrlm_LowGrayLevelRunEmphasis		wavelet.HHL_firstorder_Minimum		wavelet.HHL_glcm_DifferenceEntropy
	wavelet.HLL_glszm_HighGrayLevelZoneEmphasis		wavelet.HLL_glrlm_RunEntropy		wavelet.HHL_firstorder_10Percentile		wavelet.HHL_glcm_DifferenceVariance
	wavelet.HLL_glszm_LargeAreaEmphasis		wavelet.HLL_glrlm_RunLengthNonUniformityNormalized		wavelet.HHL_firstorder_90Percentile		wavelet.HHL_glcm_JointEnergy
	wavelet.HLL_glszm_LargeAreaHighGrayLevelEmphasis		wavelet.HLL_glrlm_RunPercentage		wavelet.HHL_firstorder_Maximum		wavelet.HHL_glcm_JointEntropy
	wavelet.HLL_glszm_LargeAreaLowGrayLevelEmphasis		wavelet.HLL_glrlm_RunVariance		wavelet.HHL_firstorder_Median		wavelet.HHL_glcm_Idm
	wavelet.HLL_glszm_LowGrayLevelZoneEmphasis		wavelet.HLL_glrlm_ShortRunEmphasis		wavelet.HHL_firstorder_InterquartileRange		wavelet.HHL_glcm_Id
	wavelet.HLL_glszm_SizeZoneNonUniformityNormalized		wavelet.HLL_glrlm_ShortRunHighGrayLevelEmphasis		wavelet.HHL_firstorder_Range		wavelet.HHL_glcm_InverseVariance
	wavelet.HLL_glszm_SmallAreaEmphasis		wavelet.HLL_glrlm_ShortRunLowGrayLevelEmphasis		wavelet.HHL_firstorder_MeanAbsoluteDeviation		wavelet.HHL_glcm_MaximumProbability
	wavelet.HLL_glszm_SmallAreaHighGrayLevelEmphasis		wavelet.HLL_glszm_GrayLevelNonUniformity		wavelet.HHL_firstorder_RobustMeanAbsoluteDeviation		wavelet.HHL_glcm_SumEntropy
	wavelet.HLL_glszm_SmallAreaLowGrayLevelEmphasis		wavelet.HLL_glszm_GrayLevelNonUniformityNormalized		wavelet.HHL_firstorder_RootMeanSquared		wavelet.HHL_glcm_SumSquares
	wavelet.HLL_glszm_ZoneEntropy		wavelet.HLL_glszm_GrayLevelVariance		wavelet.HHL_firstorder_Variance		wavelet.HHL_glrlm_GrayLevelNonUniformityNormalized
	wavelet.HLL_glszm_ZonePercentage		wavelet.HLL_glszm_HighGrayLevelZoneEmphasis		wavelet.HHL_firstorder_Uniformity		wavelet.HHL_glrlm_GrayLevelVariance
	wavelet.HLL_glszm_ZoneVariance		wavelet.HLL_glszm_LargeAreaEmphasis		wavelet.HHL_glcm_ClusterProminence		wavelet.HHL_glrlm_LongRunEmphasis
	wavelet.HLL_gldm_DependenceEntropy		wavelet.HLL_glszm_LargeAreaHighGrayLevelEmphasis		wavelet.HHL_glcm_ClusterShade		wavelet.HHL_glrlm_RunEntropy
	wavelet.HLL_gldm_DependenceNonUniformityNormalized		wavelet.HLL_glszm_LargeAreaLowGrayLevelEmphasis		wavelet.HHL_glcm_ClusterTendency		wavelet.HHL_glrlm_RunLengthNonUniformityNormalized
	wavelet.HLL_gldm_DependenceVariance		wavelet.HLL_glszm_LowGrayLevelZoneEmphasis		wavelet.HHL_glcm_Contrast		wavelet.HHL_glrlm_RunPercentage
	wavelet.HLL_gldm_GrayLevelNonUniformity		wavelet.HLL_glszm_SizeZoneNonUniformityNormalized		wavelet.HHL_glcm_DifferenceAverage		wavelet.HHL_glrlm_RunVariance
	wavelet.HLL_gldm_GrayLevelVariance		wavelet.HLL_glszm_SmallAreaEmphasis		wavelet.HHL_glcm_DifferenceEntropy		wavelet.HHL_glrlm_ShortRunEmphasis
	wavelet.HLL_gldm_HighGrayLevelEmphasis		wavelet.HLL_glszm_SmallAreaHighGrayLevelEmphasis		wavelet.HHL_glcm_DifferenceVariance		wavelet.HHL_glszm_GrayLevelNonUniformityNormalized
	wavelet.HLL_gldm_LargeDependenceEmphasis		wavelet.HLL_glszm_SmallAreaLowGrayLevelEmphasis		wavelet.HHL_glcm_JointEnergy		wavelet.HHL_glszm_GrayLevelVariance
	wavelet.HLL_gldm_LargeDependenceLowGrayLevelEmphasis		wavelet.HLL_glszm_ZoneEntropy		wavelet.HHL_glcm_JointEntropy		wavelet.HHL_glszm_LargeAreaEmphasis
	wavelet.HLL_gldm_LowGrayLevelEmphasis		wavelet.HLL_glszm_ZonePercentage		wavelet.HHL_glcm_Idm		wavelet.HHL_glszm_LargeAreaLowGrayLevelEmphasis
	wavelet.HLL_gldm_SmallDependenceEmphasis		wavelet.HLL_glszm_ZoneVariance		wavelet.HHL_glcm_Id		wavelet.HHL_glszm_SizeZoneNonUniformityNormalized
	wavelet.HLL_gldm_SmallDependenceHighGrayLevelEmphasis		wavelet.HLL_gldm_DependenceEntropy		wavelet.HHL_glcm_InverseVariance		wavelet.HHL_glszm_SmallAreaEmphasis
	wavelet.HLL_ngtdm_Busyness		wavelet.HLL_gldm_DependenceNonUniformityNormalized		wavelet.HHL_glcm_MaximumProbability		wavelet.HHL_glszm_ZonePercentage
	wavelet.HLL_ngtdm_Complexity		wavelet.HLL_gldm_DependenceVariance		wavelet.HHL_glcm_SumEntropy		wavelet.HHL_glszm_ZoneVariance
	wavelet.HLL_ngtdm_Contrast		wavelet.HLL_gldm_GrayLevelNonUniformity		wavelet.HHL_glcm_SumSquares		wavelet.HHL_gldm_DependenceEntropy
	wavelet.HLL_ngtdm_Strength		wavelet.HLL_gldm_GrayLevelVariance		wavelet.HHL_glrlm_GrayLevelNonUniformityNormalized		wavelet.HHL_gldm_DependenceNonUniformityNormalized
	wavelet.HLH_firstorder_Entropy		wavelet.HLL_gldm_HighGrayLevelEmphasis		wavelet.HHL_glrlm_GrayLevelVariance		wavelet.HHL_gldm_GrayLevelVariance
	wavelet.HLH_firstorder_Minimum		wavelet.HLL_gldm_LargeDependenceEmphasis		wavelet.HHL_glrlm_HighGrayLevelRunEmphasis		wavelet.HHL_gldm_LargeDependenceEmphasis
	wavelet.HLH_firstorder_10Percentile		wavelet.HLL_gldm_LargeDependenceHighGrayLevelEmphasis		wavelet.HHL_glrlm_LongRunEmphasis		wavelet.HHL_gldm_LargeDependenceLowGrayLevelEmphasis
	wavelet.HLH_firstorder_90Percentile		wavelet.HLL_gldm_LargeDependenceLowGrayLevelEmphasis		wavelet.HHL_glrlm_RunEntropy		wavelet.HHL_gldm_SmallDependenceEmphasis
	wavelet.HLH_firstorder_Maximum		wavelet.HLL_gldm_LowGrayLevelEmphasis		wavelet.HHL_glrlm_RunLengthNonUniformityNormalized		wavelet.HHL_ngtdm_Complexity
	wavelet.HLH_firstorder_Mean		wavelet.HLL_gldm_SmallDependenceEmphasis		wavelet.HHL_glrlm_RunPercentage		wavelet.HHL_ngtdm_Contrast
	wavelet.HLH_firstorder_InterquartileRange		wavelet.HLL_gldm_SmallDependenceHighGrayLevelEmphasis		wavelet.HHL_glrlm_RunVariance		wavelet.HHH_firstorder_Entropy
	wavelet.HLH_firstorder_Range		wavelet.HLL_gldm_SmallDependenceLowGrayLevelEmphasis		wavelet.HHL_glrlm_ShortRunEmphasis		wavelet.HHH_firstorder_10Percentile
	wavelet.HLH_firstorder_MeanAbsoluteDeviation		wavelet.HLL_ngtdm_Busyness		wavelet.HHL_glrlm_ShortRunHighGrayLevelEmphasis		wavelet.HHH_firstorder_90Percentile
	wavelet.HLH_firstorder_RobustMeanAbsoluteDeviation		wavelet.HLL_ngtdm_Complexity		wavelet.HHL_glszm_GrayLevelVariance		wavelet.HHH_firstorder_Maximum
	wavelet.HLH_firstorder_RootMeanSquared		wavelet.HLL_ngtdm_Contrast		wavelet.HHL_glszm_LargeAreaLowGrayLevelEmphasis		wavelet.HHH_firstorder_Median
	wavelet.HLH_firstorder_Skewness		wavelet.HLL_ngtdm_Strength		wavelet.HHL_glszm_SmallAreaHighGrayLevelEmphasis		wavelet.HHH_firstorder_InterquartileRange
	wavelet.HLH_firstorder_Kurtosis		wavelet.HLH_firstorder_Entropy		wavelet.HHL_glszm_ZonePercentage		wavelet.HHH_firstorder_MeanAbsoluteDeviation
	wavelet.HLH_firstorder_Variance		wavelet.HLH_firstorder_Minimum		wavelet.HHL_gldm_DependenceEntropy		wavelet.HHH_firstorder_RobustMeanAbsoluteDeviation
	wavelet.HLH_firstorder_Uniformity		wavelet.HLH_firstorder_10Percentile		wavelet.HHL_gldm_DependenceNonUniformityNormalized		wavelet.HHH_firstorder_RootMeanSquared
	wavelet.HLH_glcm_Autocorrelation		wavelet.HLH_firstorder_90Percentile		wavelet.HHL_gldm_GrayLevelVariance		wavelet.HHH_firstorder_Variance
	wavelet.HLH_glcm_JointAverage		wavelet.HLH_firstorder_Maximum		wavelet.HHL_gldm_HighGrayLevelEmphasis		wavelet.HHH_firstorder_Uniformity
	wavelet.HLH_glcm_ClusterProminence		wavelet.HLH_firstorder_Mean		wavelet.HHL_gldm_LargeDependenceEmphasis		wavelet.HHH_glcm_ClusterProminence
	wavelet.HLH_glcm_ClusterShade		wavelet.HLH_firstorder_Median		wavelet.HHL_gldm_LargeDependenceLowGrayLevelEmphasis		wavelet.HHH_glcm_ClusterTendency
	wavelet.HLH_glcm_ClusterTendency		wavelet.HLH_firstorder_InterquartileRange		wavelet.HHL_gldm_SmallDependenceEmphasis		wavelet.HHH_glcm_Contrast
	wavelet.HLH_glcm_Contrast		wavelet.HLH_firstorder_Range		wavelet.HHL_gldm_SmallDependenceHighGrayLevelEmphasis		wavelet.HHH_glcm_DifferenceAverage
	wavelet.HLH_glcm_Correlation		wavelet.HLH_firstorder_MeanAbsoluteDeviation		wavelet.HHL_ngtdm_Complexity		wavelet.HHH_glcm_DifferenceEntropy
	wavelet.HLH_glcm_DifferenceAverage		wavelet.HLH_firstorder_RobustMeanAbsoluteDeviation		wavelet.HHL_ngtdm_Contrast		wavelet.HHH_glcm_DifferenceVariance
	wavelet.HLH_glcm_DifferenceEntropy		wavelet.HLH_firstorder_RootMeanSquared		wavelet.HHH_firstorder_Entropy		wavelet.HHH_glcm_JointEnergy
	wavelet.HLH_glcm_DifferenceVariance		wavelet.HLH_firstorder_Skewness		wavelet.HHH_firstorder_10Percentile		wavelet.HHH_glcm_JointEntropy
	wavelet.HLH_glcm_JointEnergy		wavelet.HLH_firstorder_Kurtosis		wavelet.HHH_firstorder_90Percentile		wavelet.HHH_glcm_Idm
	wavelet.HLH_glcm_JointEntropy		wavelet.HLH_firstorder_Variance		wavelet.HHH_firstorder_Maximum		wavelet.HHH_glcm_Id
	wavelet.HLH_glcm_Imc1		wavelet.HLH_firstorder_Uniformity		wavelet.HHH_firstorder_Median		wavelet.HHH_glcm_InverseVariance
	wavelet.HLH_glcm_Imc2		wavelet.HLH_glcm_Autocorrelation		wavelet.HHH_firstorder_InterquartileRange		wavelet.HHH_glcm_MaximumProbability
	wavelet.HLH_glcm_Idm		wavelet.HLH_glcm_JointAverage		wavelet.HHH_firstorder_MeanAbsoluteDeviation		wavelet.HHH_glcm_SumEntropy
	wavelet.HLH_glcm_MCC		wavelet.HLH_glcm_ClusterProminence		wavelet.HHH_firstorder_RobustMeanAbsoluteDeviation		wavelet.HHH_glcm_SumSquares
	wavelet.HLH_glcm_Idmn		wavelet.HLH_glcm_ClusterShade		wavelet.HHH_firstorder_RootMeanSquared		wavelet.HHH_glrlm_GrayLevelNonUniformityNormalized
	wavelet.HLH_glcm_Id		wavelet.HLH_glcm_ClusterTendency		wavelet.HHH_firstorder_Kurtosis		wavelet.HHH_glrlm_GrayLevelVariance
	wavelet.HLH_glcm_Idn		wavelet.HLH_glcm_Contrast		wavelet.HHH_firstorder_Variance		wavelet.HHH_glrlm_LongRunEmphasis
	wavelet.HLH_glcm_InverseVariance		wavelet.HLH_glcm_Correlation		wavelet.HHH_firstorder_Uniformity		wavelet.HHH_glrlm_RunEntropy
	wavelet.HLH_glcm_MaximumProbability		wavelet.HLH_glcm_DifferenceAverage		wavelet.HHH_glcm_ClusterProminence		wavelet.HHH_glrlm_RunLengthNonUniformityNormalized
	wavelet.HLH_glcm_SumEntropy		wavelet.HLH_glcm_DifferenceEntropy		wavelet.HHH_glcm_ClusterShade		wavelet.HHH_glrlm_RunPercentage
	wavelet.HLH_glcm_SumSquares		wavelet.HLH_glcm_DifferenceVariance		wavelet.HHH_glcm_ClusterTendency		wavelet.HHH_glrlm_RunVariance
	wavelet.HLH_glrlm_GrayLevelNonUniformity		wavelet.HLH_glcm_JointEnergy		wavelet.HHH_glcm_Contrast		wavelet.HHH_glrlm_ShortRunEmphasis
	wavelet.HLH_glrlm_GrayLevelNonUniformityNormalized		wavelet.HLH_glcm_JointEntropy		wavelet.HHH_glcm_DifferenceAverage		wavelet.HHH_glszm_GrayLevelNonUniformityNormalized
	wavelet.HLH_glrlm_GrayLevelVariance		wavelet.HLH_glcm_Imc1		wavelet.HHH_glcm_DifferenceEntropy		wavelet.HHH_glszm_GrayLevelVariance
	wavelet.HLH_glrlm_HighGrayLevelRunEmphasis		wavelet.HLH_glcm_Imc2		wavelet.HHH_glcm_DifferenceVariance		wavelet.HHH_glszm_LargeAreaEmphasis
	wavelet.HLH_glrlm_LongRunEmphasis		wavelet.HLH_glcm_Idm		wavelet.HHH_glcm_JointEnergy		wavelet.HHH_glszm_SizeZoneNonUniformityNormalized
	wavelet.HLH_glrlm_LongRunHighGrayLevelEmphasis		wavelet.HLH_glcm_MCC		wavelet.HHH_glcm_JointEntropy		wavelet.HHH_glszm_ZoneEntropy
	wavelet.HLH_glrlm_LongRunLowGrayLevelEmphasis		wavelet.HLH_glcm_Idmn		wavelet.HHH_glcm_Idm		wavelet.HHH_glszm_ZonePercentage
	wavelet.HLH_glrlm_LowGrayLevelRunEmphasis		wavelet.HLH_glcm_Id		wavelet.HHH_glcm_Id		wavelet.HHH_glszm_ZoneVariance
	wavelet.HLH_glrlm_RunEntropy		wavelet.HLH_glcm_Idn		wavelet.HHH_glcm_InverseVariance		wavelet.HHH_gldm_DependenceEntropy
	wavelet.HLH_glrlm_RunLengthNonUniformityNormalized		wavelet.HLH_glcm_InverseVariance		wavelet.HHH_glcm_MaximumProbability		wavelet.HHH_gldm_DependenceNonUniformityNormalized
	wavelet.HLH_glrlm_RunPercentage		wavelet.HLH_glcm_MaximumProbability		wavelet.HHH_glcm_SumEntropy		wavelet.HHH_gldm_DependenceVariance
	wavelet.HLH_glrlm_RunVariance		wavelet.HLH_glcm_SumEntropy		wavelet.HHH_glcm_SumSquares		wavelet.HHH_gldm_GrayLevelVariance
	wavelet.HLH_glrlm_ShortRunEmphasis		wavelet.HLH_glcm_SumSquares		wavelet.HHH_glrlm_GrayLevelNonUniformityNormalized		wavelet.HHH_gldm_LargeDependenceEmphasis
	wavelet.HLH_glrlm_ShortRunHighGrayLevelEmphasis		wavelet.HLH_glrlm_GrayLevelNonUniformity		wavelet.HHH_glrlm_GrayLevelVariance		wavelet.HHH_gldm_SmallDependenceEmphasis
	wavelet.HLH_glrlm_ShortRunLowGrayLevelEmphasis		wavelet.HLH_glrlm_GrayLevelNonUniformityNormalized		wavelet.HHH_glrlm_LongRunEmphasis		wavelet.HHH_ngtdm_Complexity
	wavelet.HLH_glszm_GrayLevelNonUniformity		wavelet.HLH_glrlm_GrayLevelVariance		wavelet.HHH_glrlm_RunEntropy		wavelet.LLL_firstorder_10Percentile
	wavelet.HLH_glszm_GrayLevelNonUniformityNormalized		wavelet.HLH_glrlm_HighGrayLevelRunEmphasis		wavelet.HHH_glrlm_RunLengthNonUniformityNormalized		wavelet.LLL_firstorder_90Percentile
	wavelet.HLH_glszm_GrayLevelVariance		wavelet.HLH_glrlm_LongRunEmphasis		wavelet.HHH_glrlm_RunPercentage		wavelet.LLL_firstorder_Mean
	wavelet.HLH_glszm_HighGrayLevelZoneEmphasis		wavelet.HLH_glrlm_LongRunHighGrayLevelEmphasis		wavelet.HHH_glrlm_RunVariance		wavelet.LLL_firstorder_Median
	wavelet.HLH_glszm_LargeAreaEmphasis		wavelet.HLH_glrlm_LongRunLowGrayLevelEmphasis		wavelet.HHH_glrlm_ShortRunEmphasis		wavelet.LLL_firstorder_RootMeanSquared
	wavelet.HLH_glszm_LargeAreaHighGrayLevelEmphasis		wavelet.HLH_glrlm_LowGrayLevelRunEmphasis		wavelet.HHH_glszm_GrayLevelNonUniformityNormalized		wavelet.LLL_glcm_Idm
	wavelet.HLH_glszm_LargeAreaLowGrayLevelEmphasis		wavelet.HLH_glrlm_RunEntropy		wavelet.HHH_glszm_GrayLevelVariance		wavelet.LLL_glcm_Id
	wavelet.HLH_glszm_LowGrayLevelZoneEmphasis		wavelet.HLH_glrlm_RunLengthNonUniformityNormalized		wavelet.HHH_glszm_ZonePercentage		wavelet.LLL_glcm_InverseVariance
	wavelet.HLH_glszm_SmallAreaHighGrayLevelEmphasis		wavelet.HLH_glrlm_RunPercentage		wavelet.HHH_gldm_DependenceEntropy		wavelet.LLL_glrlm_LongRunEmphasis
	wavelet.HLH_glszm_SmallAreaLowGrayLevelEmphasis		wavelet.HLH_glrlm_RunVariance		wavelet.HHH_gldm_DependenceNonUniformityNormalized		wavelet.LLL_glrlm_RunLengthNonUniformityNormalized
	wavelet.HLH_glszm_ZoneEntropy		wavelet.HLH_glrlm_ShortRunEmphasis		wavelet.HHH_gldm_DependenceVariance		wavelet.LLL_glrlm_RunPercentage
	wavelet.HLH_glszm_ZonePercentage		wavelet.HLH_glrlm_ShortRunHighGrayLevelEmphasis		wavelet.HHH_gldm_GrayLevelVariance		wavelet.LLL_glrlm_RunVariance
	wavelet.HLH_glszm_ZoneVariance		wavelet.HLH_glrlm_ShortRunLowGrayLevelEmphasis		wavelet.HHH_gldm_LargeDependenceEmphasis		wavelet.LLL_glrlm_ShortRunEmphasis
	wavelet.HLH_gldm_DependenceEntropy		wavelet.HLH_glszm_GrayLevelNonUniformity		wavelet.HHH_gldm_SmallDependenceEmphasis		wavelet.LLL_glszm_LargeAreaEmphasis
	wavelet.HLH_gldm_DependenceNonUniformityNormalized		wavelet.HLH_glszm_GrayLevelNonUniformityNormalized		wavelet.HHH_ngtdm_Complexity		wavelet.LLL_glszm_ZonePercentage
	wavelet.HLH_gldm_DependenceVariance		wavelet.HLH_glszm_GrayLevelVariance		wavelet.LLL_firstorder_10Percentile		wavelet.LLL_glszm_ZoneVariance
	wavelet.HLH_gldm_GrayLevelNonUniformity		wavelet.HLH_glszm_HighGrayLevelZoneEmphasis		wavelet.LLL_firstorder_90Percentile		wavelet.LLL_gldm_DependenceNonUniformityNormalized
	wavelet.HLH_gldm_GrayLevelVariance		wavelet.HLH_glszm_LargeAreaEmphasis		wavelet.LLL_firstorder_Mean		wavelet.LLL_gldm_DependenceVariance
	wavelet.HLH_gldm_HighGrayLevelEmphasis		wavelet.HLH_glszm_LargeAreaHighGrayLevelEmphasis		wavelet.LLL_firstorder_Median		wavelet.LLL_gldm_LargeDependenceEmphasis
	wavelet.HLH_gldm_LargeDependenceEmphasis		wavelet.HLH_glszm_LargeAreaLowGrayLevelEmphasis		wavelet.LLL_firstorder_RootMeanSquared		wavelet.LLL_gldm_SmallDependenceEmphasis
	wavelet.HLH_gldm_LargeDependenceHighGrayLevelEmphasis		wavelet.HLH_glszm_LowGrayLevelZoneEmphasis		wavelet.LLL_glcm_Idm
	wavelet.HLH_gldm_LargeDependenceLowGrayLevelEmphasis		wavelet.HLH_glszm_SizeZoneNonUniformityNormalized		wavelet.LLL_glcm_Id
	wavelet.HLH_gldm_LowGrayLevelEmphasis		wavelet.HLH_glszm_SmallAreaEmphasis		wavelet.LLL_glcm_InverseVariance
	wavelet.HLH_gldm_SmallDependenceEmphasis		wavelet.HLH_glszm_SmallAreaHighGrayLevelEmphasis		wavelet.LLL_glrlm_LongRunEmphasis
	wavelet.HLH_gldm_SmallDependenceHighGrayLevelEmphasis		wavelet.HLH_glszm_SmallAreaLowGrayLevelEmphasis		wavelet.LLL_glrlm_RunLengthNonUniformityNormalized
	wavelet.HLH_gldm_SmallDependenceLowGrayLevelEmphasis		wavelet.HLH_glszm_ZoneEntropy		wavelet.LLL_glrlm_RunPercentage
	wavelet.HLH_ngtdm_Busyness		wavelet.HLH_glszm_ZonePercentage		wavelet.LLL_glrlm_RunVariance
	wavelet.HLH_ngtdm_Complexity		wavelet.HLH_glszm_ZoneVariance		wavelet.LLL_glrlm_ShortRunEmphasis
	wavelet.HLH_ngtdm_Contrast		wavelet.HLH_gldm_DependenceEntropy		wavelet.LLL_glszm_LargeAreaEmphasis
	wavelet.HLH_ngtdm_Strength		wavelet.HLH_gldm_DependenceNonUniformityNormalized		wavelet.LLL_glszm_SizeZoneNonUniformityNormalized
	wavelet.HHL_firstorder_Entropy		wavelet.HLH_gldm_DependenceVariance		wavelet.LLL_glszm_SmallAreaEmphasis
	wavelet.HHL_firstorder_Minimum		wavelet.HLH_gldm_GrayLevelNonUniformity		wavelet.LLL_glszm_ZonePercentage
	wavelet.HHL_firstorder_10Percentile		wavelet.HLH_gldm_GrayLevelVariance		wavelet.LLL_glszm_ZoneVariance
	wavelet.HHL_firstorder_90Percentile		wavelet.HLH_gldm_HighGrayLevelEmphasis		wavelet.LLL_gldm_DependenceNonUniformityNormalized
	wavelet.HHL_firstorder_Maximum		wavelet.HLH_gldm_LargeDependenceEmphasis		wavelet.LLL_gldm_DependenceVariance
	wavelet.HHL_firstorder_InterquartileRange		wavelet.HLH_gldm_LargeDependenceHighGrayLevelEmphasis		wavelet.LLL_gldm_LargeDependenceEmphasis
	wavelet.HHL_firstorder_Range		wavelet.HLH_gldm_LargeDependenceLowGrayLevelEmphasis		wavelet.LLL_gldm_SmallDependenceEmphasis
	wavelet.HHL_firstorder_MeanAbsoluteDeviation		wavelet.HLH_gldm_LowGrayLevelEmphasis
	wavelet.HHL_firstorder_RobustMeanAbsoluteDeviation		wavelet.HLH_gldm_SmallDependenceEmphasis
	wavelet.HHL_firstorder_RootMeanSquared		wavelet.HLH_gldm_SmallDependenceHighGrayLevelEmphasis
	wavelet.HHL_firstorder_Skewness		wavelet.HLH_gldm_SmallDependenceLowGrayLevelEmphasis
	wavelet.HHL_firstorder_Kurtosis		wavelet.HLH_ngtdm_Busyness
	wavelet.HHL_firstorder_Variance		wavelet.HLH_ngtdm_Complexity
	wavelet.HHL_firstorder_Uniformity		wavelet.HLH_ngtdm_Contrast
	wavelet.HHL_glcm_Autocorrelation		wavelet.HLH_ngtdm_Strength
	wavelet.HHL_glcm_JointAverage		wavelet.HHL_firstorder_Entropy
	wavelet.HHL_glcm_ClusterProminence		wavelet.HHL_firstorder_Minimum
	wavelet.HHL_glcm_ClusterShade		wavelet.HHL_firstorder_10Percentile
	wavelet.HHL_glcm_ClusterTendency		wavelet.HHL_firstorder_90Percentile
	wavelet.HHL_glcm_Contrast		wavelet.HHL_firstorder_Maximum
	wavelet.HHL_glcm_Correlation		wavelet.HHL_firstorder_Median
	wavelet.HHL_glcm_DifferenceAverage		wavelet.HHL_firstorder_InterquartileRange
	wavelet.HHL_glcm_DifferenceEntropy		wavelet.HHL_firstorder_Range
	wavelet.HHL_glcm_DifferenceVariance		wavelet.HHL_firstorder_MeanAbsoluteDeviation
	wavelet.HHL_glcm_JointEnergy		wavelet.HHL_firstorder_RobustMeanAbsoluteDeviation
	wavelet.HHL_glcm_JointEntropy		wavelet.HHL_firstorder_RootMeanSquared
	wavelet.HHL_glcm_Imc1		wavelet.HHL_firstorder_Skewness
	wavelet.HHL_glcm_Imc2		wavelet.HHL_firstorder_Kurtosis
	wavelet.HHL_glcm_Idm		wavelet.HHL_firstorder_Variance
	wavelet.HHL_glcm_MCC		wavelet.HHL_firstorder_Uniformity
	wavelet.HHL_glcm_Idmn		wavelet.HHL_glcm_Autocorrelation
	wavelet.HHL_glcm_Id		wavelet.HHL_glcm_JointAverage
	wavelet.HHL_glcm_Idn		wavelet.HHL_glcm_ClusterProminence
	wavelet.HHL_glcm_InverseVariance		wavelet.HHL_glcm_ClusterShade
	wavelet.HHL_glcm_MaximumProbability		wavelet.HHL_glcm_ClusterTendency
	wavelet.HHL_glcm_SumEntropy		wavelet.HHL_glcm_Contrast
	wavelet.HHL_glcm_SumSquares		wavelet.HHL_glcm_Correlation
	wavelet.HHL_glrlm_GrayLevelNonUniformity		wavelet.HHL_glcm_DifferenceAverage
	wavelet.HHL_glrlm_GrayLevelNonUniformityNormalized		wavelet.HHL_glcm_DifferenceEntropy
	wavelet.HHL_glrlm_GrayLevelVariance		wavelet.HHL_glcm_DifferenceVariance
	wavelet.HHL_glrlm_HighGrayLevelRunEmphasis		wavelet.HHL_glcm_JointEnergy
	wavelet.HHL_glrlm_LongRunEmphasis		wavelet.HHL_glcm_JointEntropy
	wavelet.HHL_glrlm_LongRunHighGrayLevelEmphasis		wavelet.HHL_glcm_Imc1
	wavelet.HHL_glrlm_RunEntropy		wavelet.HHL_glcm_Imc2
	wavelet.HHL_glrlm_RunLengthNonUniformityNormalized		wavelet.HHL_glcm_Idm
	wavelet.HHL_glrlm_RunPercentage		wavelet.HHL_glcm_MCC
	wavelet.HHL_glrlm_RunVariance		wavelet.HHL_glcm_Idmn
	wavelet.HHL_glrlm_ShortRunEmphasis		wavelet.HHL_glcm_Id
	wavelet.HHL_glrlm_ShortRunHighGrayLevelEmphasis		wavelet.HHL_glcm_Idn
	wavelet.HHL_glszm_GrayLevelNonUniformity		wavelet.HHL_glcm_InverseVariance
	wavelet.HHL_glszm_GrayLevelNonUniformityNormalized		wavelet.HHL_glcm_MaximumProbability
	wavelet.HHL_glszm_GrayLevelVariance		wavelet.HHL_glcm_SumEntropy
	wavelet.HHL_glszm_HighGrayLevelZoneEmphasis		wavelet.HHL_glcm_SumSquares
	wavelet.HHL_glszm_LargeAreaEmphasis		wavelet.HHL_glrlm_GrayLevelNonUniformity
	wavelet.HHL_glszm_LargeAreaHighGrayLevelEmphasis		wavelet.HHL_glrlm_GrayLevelNonUniformityNormalized
	wavelet.HHL_glszm_SmallAreaHighGrayLevelEmphasis		wavelet.HHL_glrlm_GrayLevelVariance
	wavelet.HHL_glszm_ZonePercentage		wavelet.HHL_glrlm_HighGrayLevelRunEmphasis
	wavelet.HHL_glszm_ZoneVariance		wavelet.HHL_glrlm_LongRunEmphasis
	wavelet.HHL_gldm_DependenceEntropy		wavelet.HHL_glrlm_LongRunHighGrayLevelEmphasis
	wavelet.HHL_gldm_DependenceNonUniformityNormalized		wavelet.HHL_glrlm_RunEntropy
	wavelet.HHL_gldm_DependenceVariance		wavelet.HHL_glrlm_RunLengthNonUniformityNormalized
	wavelet.HHL_gldm_GrayLevelNonUniformity		wavelet.HHL_glrlm_RunPercentage
	wavelet.HHL_gldm_GrayLevelVariance		wavelet.HHL_glrlm_RunVariance
	wavelet.HHL_gldm_HighGrayLevelEmphasis		wavelet.HHL_glrlm_ShortRunEmphasis
	wavelet.HHL_gldm_LargeDependenceEmphasis		wavelet.HHL_glrlm_ShortRunHighGrayLevelEmphasis
	wavelet.HHL_gldm_LargeDependenceHighGrayLevelEmphasis		wavelet.HHL_glszm_GrayLevelNonUniformity
	wavelet.HHL_gldm_LargeDependenceLowGrayLevelEmphasis		wavelet.HHL_glszm_GrayLevelNonUniformityNormalized
	wavelet.HHL_gldm_SmallDependenceEmphasis		wavelet.HHL_glszm_GrayLevelVariance
	wavelet.HHL_gldm_SmallDependenceHighGrayLevelEmphasis		wavelet.HHL_glszm_HighGrayLevelZoneEmphasis
	wavelet.HHL_ngtdm_Busyness		wavelet.HHL_glszm_LargeAreaEmphasis
	wavelet.HHL_ngtdm_Contrast		wavelet.HHL_glszm_LargeAreaHighGrayLevelEmphasis
	wavelet.HHL_ngtdm_Strength		wavelet.HHL_glszm_SizeZoneNonUniformityNormalized
	wavelet.HHH_firstorder_Entropy		wavelet.HHL_glszm_SmallAreaEmphasis
	wavelet.HHH_firstorder_Minimum		wavelet.HHL_glszm_SmallAreaHighGrayLevelEmphasis
	wavelet.HHH_firstorder_10Percentile		wavelet.HHL_glszm_ZonePercentage
	wavelet.HHH_firstorder_90Percentile		wavelet.HHL_glszm_ZoneVariance
	wavelet.HHH_firstorder_Maximum		wavelet.HHL_gldm_DependenceEntropy
	wavelet.HHH_firstorder_InterquartileRange		wavelet.HHL_gldm_DependenceNonUniformityNormalized
	wavelet.HHH_firstorder_Range		wavelet.HHL_gldm_DependenceVariance
	wavelet.HHH_firstorder_MeanAbsoluteDeviation		wavelet.HHL_gldm_GrayLevelNonUniformity
	wavelet.HHH_firstorder_RobustMeanAbsoluteDeviation		wavelet.HHL_gldm_GrayLevelVariance
	wavelet.HHH_firstorder_RootMeanSquared		wavelet.HHL_gldm_HighGrayLevelEmphasis
	wavelet.HHH_firstorder_Skewness		wavelet.HHL_gldm_LargeDependenceEmphasis
	wavelet.HHH_firstorder_Kurtosis		wavelet.HHL_gldm_LargeDependenceHighGrayLevelEmphasis
	wavelet.HHH_firstorder_Variance		wavelet.HHL_gldm_LargeDependenceLowGrayLevelEmphasis
	wavelet.HHH_firstorder_Uniformity		wavelet.HHL_gldm_SmallDependenceEmphasis
	wavelet.HHH_glcm_Autocorrelation		wavelet.HHL_gldm_SmallDependenceHighGrayLevelEmphasis
	wavelet.HHH_glcm_JointAverage		wavelet.HHL_ngtdm_Busyness
	wavelet.HHH_glcm_ClusterProminence		wavelet.HHL_ngtdm_Contrast
	wavelet.HHH_glcm_ClusterTendency		wavelet.HHL_ngtdm_Strength
	wavelet.HHH_glcm_Contrast		wavelet.HHH_firstorder_Entropy
	wavelet.HHH_glcm_DifferenceAverage		wavelet.HHH_firstorder_Minimum
	wavelet.HHH_glcm_DifferenceEntropy		wavelet.HHH_firstorder_10Percentile
	wavelet.HHH_glcm_DifferenceVariance		wavelet.HHH_firstorder_90Percentile
	wavelet.HHH_glcm_JointEnergy		wavelet.HHH_firstorder_Maximum
	wavelet.HHH_glcm_JointEntropy		wavelet.HHH_firstorder_Median
	wavelet.HHH_glcm_Imc1		wavelet.HHH_firstorder_InterquartileRange
	wavelet.HHH_glcm_Imc2		wavelet.HHH_firstorder_Range
	wavelet.HHH_glcm_Idm		wavelet.HHH_firstorder_MeanAbsoluteDeviation
	wavelet.HHH_glcm_MCC		wavelet.HHH_firstorder_RobustMeanAbsoluteDeviation
	wavelet.HHH_glcm_Idmn		wavelet.HHH_firstorder_RootMeanSquared
	wavelet.HHH_glcm_Id		wavelet.HHH_firstorder_Skewness
	wavelet.HHH_glcm_Idn		wavelet.HHH_firstorder_Kurtosis
	wavelet.HHH_glcm_InverseVariance		wavelet.HHH_firstorder_Variance
	wavelet.HHH_glcm_MaximumProbability		wavelet.HHH_firstorder_Uniformity
	wavelet.HHH_glcm_SumEntropy		wavelet.HHH_glcm_Autocorrelation
	wavelet.HHH_glcm_SumSquares		wavelet.HHH_glcm_JointAverage
	wavelet.HHH_glrlm_GrayLevelNonUniformity		wavelet.HHH_glcm_ClusterProminence
	wavelet.HHH_glrlm_GrayLevelNonUniformityNormalized		wavelet.HHH_glcm_ClusterShade
	wavelet.HHH_glrlm_GrayLevelVariance		wavelet.HHH_glcm_ClusterTendency
	wavelet.HHH_glrlm_HighGrayLevelRunEmphasis		wavelet.HHH_glcm_Contrast
	wavelet.HHH_glrlm_LongRunEmphasis		wavelet.HHH_glcm_DifferenceAverage
	wavelet.HHH_glrlm_LongRunHighGrayLevelEmphasis		wavelet.HHH_glcm_DifferenceEntropy
	wavelet.HHH_glrlm_LongRunLowGrayLevelEmphasis		wavelet.HHH_glcm_DifferenceVariance
	wavelet.HHH_glrlm_LowGrayLevelRunEmphasis		wavelet.HHH_glcm_JointEnergy
	wavelet.HHH_glrlm_RunEntropy		wavelet.HHH_glcm_JointEntropy
	wavelet.HHH_glrlm_RunLengthNonUniformityNormalized		wavelet.HHH_glcm_Imc1
	wavelet.HHH_glrlm_RunPercentage		wavelet.HHH_glcm_Imc2
	wavelet.HHH_glrlm_RunVariance		wavelet.HHH_glcm_Idm
	wavelet.HHH_glrlm_ShortRunEmphasis		wavelet.HHH_glcm_MCC
	wavelet.HHH_glrlm_ShortRunHighGrayLevelEmphasis		wavelet.HHH_glcm_Idmn
	wavelet.HHH_glrlm_ShortRunLowGrayLevelEmphasis		wavelet.HHH_glcm_Id
	wavelet.HHH_glszm_GrayLevelVariance		wavelet.HHH_glcm_Idn
	wavelet.HHH_glszm_HighGrayLevelZoneEmphasis		wavelet.HHH_glcm_InverseVariance
	wavelet.HHH_glszm_SmallAreaHighGrayLevelEmphasis		wavelet.HHH_glcm_MaximumProbability
	wavelet.HHH_glszm_ZonePercentage		wavelet.HHH_glcm_SumEntropy
	wavelet.HHH_glszm_ZoneVariance		wavelet.HHH_glcm_SumSquares
	wavelet.HHH_gldm_DependenceEntropy		wavelet.HHH_glrlm_GrayLevelNonUniformity
	wavelet.HHH_gldm_DependenceNonUniformityNormalized		wavelet.HHH_glrlm_GrayLevelNonUniformityNormalized
	wavelet.HHH_gldm_DependenceVariance		wavelet.HHH_glrlm_GrayLevelVariance
	wavelet.HHH_gldm_GrayLevelNonUniformity		wavelet.HHH_glrlm_HighGrayLevelRunEmphasis
	wavelet.HHH_gldm_GrayLevelVariance		wavelet.HHH_glrlm_LongRunEmphasis
	wavelet.HHH_gldm_HighGrayLevelEmphasis		wavelet.HHH_glrlm_LongRunHighGrayLevelEmphasis
	wavelet.HHH_gldm_LargeDependenceEmphasis		wavelet.HHH_glrlm_LongRunLowGrayLevelEmphasis
	wavelet.HHH_gldm_LargeDependenceHighGrayLevelEmphasis		wavelet.HHH_glrlm_LowGrayLevelRunEmphasis
	wavelet.HHH_gldm_LargeDependenceLowGrayLevelEmphasis		wavelet.HHH_glrlm_RunEntropy
	wavelet.HHH_gldm_LowGrayLevelEmphasis		wavelet.HHH_glrlm_RunLengthNonUniformityNormalized
	wavelet.HHH_gldm_SmallDependenceEmphasis		wavelet.HHH_glrlm_RunPercentage
	wavelet.HHH_gldm_SmallDependenceHighGrayLevelEmphasis		wavelet.HHH_glrlm_RunVariance
	wavelet.HHH_gldm_SmallDependenceLowGrayLevelEmphasis		wavelet.HHH_glrlm_ShortRunEmphasis
	wavelet.HHH_ngtdm_Busyness		wavelet.HHH_glrlm_ShortRunHighGrayLevelEmphasis
	wavelet.HHH_ngtdm_Complexity		wavelet.HHH_glrlm_ShortRunLowGrayLevelEmphasis
	wavelet.HHH_ngtdm_Contrast		wavelet.HHH_glszm_GrayLevelNonUniformityNormalized
	wavelet.HHH_ngtdm_Strength		wavelet.HHH_glszm_GrayLevelVariance
	wavelet.LLL_firstorder_Minimum		wavelet.HHH_glszm_HighGrayLevelZoneEmphasis
	wavelet.LLL_firstorder_10Percentile		wavelet.HHH_glszm_LargeAreaEmphasis
	wavelet.LLL_firstorder_Mean		wavelet.HHH_glszm_LargeAreaHighGrayLevelEmphasis
	wavelet.LLL_firstorder_Median		wavelet.HHH_glszm_LargeAreaLowGrayLevelEmphasis
	wavelet.LLL_glrlm_GrayLevelNonUniformity		wavelet.HHH_glszm_LowGrayLevelZoneEmphasis
	wavelet.LLL_glrlm_LongRunLowGrayLevelEmphasis		wavelet.HHH_glszm_SizeZoneNonUniformityNormalized
	wavelet.LLL_glszm_GrayLevelNonUniformity		wavelet.HHH_glszm_SmallAreaEmphasis
	wavelet.LLL_glszm_LargeAreaHighGrayLevelEmphasis		wavelet.HHH_glszm_SmallAreaHighGrayLevelEmphasis
	wavelet.LLL_glszm_LargeAreaLowGrayLevelEmphasis		wavelet.HHH_glszm_SmallAreaLowGrayLevelEmphasis
	wavelet.LLL_gldm_GrayLevelNonUniformity		wavelet.HHH_glszm_ZonePercentage
	wavelet.LLL_gldm_LargeDependenceHighGrayLevelEmphasis		wavelet.HHH_glszm_ZoneVariance
	wavelet.LLL_gldm_LargeDependenceLowGrayLevelEmphasis		wavelet.HHH_gldm_DependenceEntropy
	wavelet.LLL_gldm_SmallDependenceHighGrayLevelEmphasis		wavelet.HHH_gldm_DependenceNonUniformityNormalized
	wavelet.LLL_gldm_SmallDependenceLowGrayLevelEmphasis		wavelet.HHH_gldm_DependenceVariance
	wavelet.LLL_ngtdm_Busyness		wavelet.HHH_gldm_GrayLevelNonUniformity
			wavelet.HHH_gldm_GrayLevelVariance
			wavelet.HHH_gldm_HighGrayLevelEmphasis
			wavelet.HHH_gldm_LargeDependenceEmphasis
			wavelet.HHH_gldm_LargeDependenceHighGrayLevelEmphasis
			wavelet.HHH_gldm_LargeDependenceLowGrayLevelEmphasis
			wavelet.HHH_gldm_LowGrayLevelEmphasis
			wavelet.HHH_gldm_SmallDependenceEmphasis
			wavelet.HHH_gldm_SmallDependenceHighGrayLevelEmphasis
			wavelet.HHH_gldm_SmallDependenceLowGrayLevelEmphasis
			wavelet.HHH_ngtdm_Busyness
			wavelet.HHH_ngtdm_Complexity
			wavelet.HHH_ngtdm_Contrast
			wavelet.HHH_ngtdm_Strength
			wavelet.LLL_firstorder_10Percentile
			wavelet.LLL_firstorder_Mean
			wavelet.LLL_firstorder_Median
			wavelet.LLL_firstorder_RootMeanSquared
			wavelet.LLL_glrlm_GrayLevelNonUniformity
			wavelet.LLL_glszm_GrayLevelNonUniformity
			wavelet.LLL_gldm_GrayLevelNonUniformity
	534 total features		554 total features		382 total features		365 total features		97 total features		80 total features
