# Supplementary material for: A comparative analysis of preclinical computed tomography radiomics using cone-beam and micro-computed tomography scanners
Source: Phys Imaging Radiat Oncol. 2024 Jul 23;31:100615. doi: 10.1016/j.phro.2024.100615 (PMC11328005; doi:10.1016/j.phro.2024.100615)
Supplement: Supplementary Data 3 [file mmc3.xlsx]

## Sheet: Figure 7
	Overlapping Features for Different Tissue Densities
	Lung	Heart	Bone
	original_firstorder_Minimum	original_firstorder_90Percentile	wavelet.LHH_firstorder_Maximum
	original_glcm_Autocorrelation	original_firstorder_InterquartileRange	wavelet.LHH_glrlm_LongRunLowGrayLevelEmphasis
	original_glcm_JointAverage	original_firstorder_RobustMeanAbsoluteDeviation	wavelet.LHH_glrlm_LowGrayLevelRunEmphasis
	original_glrlm_GrayLevelNonUniformity	original_firstorder_Uniformity	wavelet.LHH_glrlm_ShortRunLowGrayLevelEmphasis
	original_glrlm_LongRunHighGrayLevelEmphasis	original_glcm_Contrast	wavelet.LHH_glszm_LowGrayLevelZoneEmphasis
	original_glrlm_LongRunLowGrayLevelEmphasis	original_glcm_DifferenceAverage	wavelet.LHH_glszm_SmallAreaLowGrayLevelEmphasis
	original_glrlm_ShortRunHighGrayLevelEmphasis	original_glcm_DifferenceEntropy	wavelet.LHH_gldm_LowGrayLevelEmphasis
	original_glszm_GrayLevelNonUniformity	original_glcm_DifferenceVariance	wavelet.LHH_gldm_SmallDependenceLowGrayLevelEmphasis
	original_glszm_LargeAreaHighGrayLevelEmphasis	original_glcm_JointEnergy	wavelet.HHL_glrlm_LongRunLowGrayLevelEmphasis
	original_glszm_LargeAreaLowGrayLevelEmphasis	original_glcm_MaximumProbability	wavelet.HHL_glrlm_LowGrayLevelRunEmphasis
	original_gldm_GrayLevelNonUniformity	original_glrlm_GrayLevelNonUniformityNormalized	wavelet.HHL_glrlm_ShortRunLowGrayLevelEmphasis
	original_gldm_HighGrayLevelEmphasis	wavelet.LHL_firstorder_90Percentile	wavelet.HHL_glszm_LowGrayLevelZoneEmphasis
	original_gldm_LargeDependenceHighGrayLevelEmphasis	wavelet.LHH_firstorder_RootMeanSquared	wavelet.HHL_glszm_SmallAreaLowGrayLevelEmphasis
	original_gldm_LargeDependenceLowGrayLevelEmphasis	wavelet.LHH_glcm_ClusterProminence	wavelet.HHL_gldm_LowGrayLevelEmphasis
	original_gldm_SmallDependenceHighGrayLevelEmphasis	wavelet.LHH_glszm_GrayLevelVariance	wavelet.HHL_gldm_SmallDependenceLowGrayLevelEmphasis
	original_gldm_SmallDependenceLowGrayLevelEmphasis	wavelet.LHH_gldm_DependenceEntropy
	original_ngtdm_Busyness	wavelet.LHH_ngtdm_Complexity
	wavelet.LLH_firstorder_RootMeanSquared	wavelet.HLL_firstorder_Median
	wavelet.LLH_firstorder_Skewness	wavelet.HLL_firstorder_RootMeanSquared
	wavelet.LLH_firstorder_Variance	wavelet.LLL_firstorder_90Percentile
	wavelet.LLH_glcm_ClusterProminence	wavelet.LLL_glcm_Idm
	wavelet.LLH_glcm_ClusterTendency	wavelet.LLL_glcm_Id
	wavelet.LLH_glcm_DifferenceVariance	wavelet.LLL_glcm_InverseVariance
	wavelet.LLH_glcm_Imc2	wavelet.LLL_glrlm_LongRunEmphasis
	wavelet.LLH_glcm_SumSquares	wavelet.LLL_glrlm_RunLengthNonUniformityNormalized
	wavelet.LLH_glrlm_GrayLevelNonUniformity	wavelet.LLL_glrlm_RunPercentage
	wavelet.LLH_glrlm_GrayLevelVariance	wavelet.LLL_glrlm_RunVariance
	wavelet.LLH_glszm_GrayLevelNonUniformity	wavelet.LLL_glrlm_ShortRunEmphasis
	wavelet.LLH_glszm_GrayLevelVariance	wavelet.LLL_glszm_LargeAreaEmphasis
	wavelet.LLH_glszm_LargeAreaHighGrayLevelEmphasis	wavelet.LLL_glszm_ZonePercentage
	wavelet.LLH_glszm_ZoneEntropy	wavelet.LLL_glszm_ZoneVariance
	wavelet.LLH_gldm_DependenceEntropy	wavelet.LLL_gldm_DependenceNonUniformityNormalized
	wavelet.LLH_gldm_GrayLevelNonUniformity	wavelet.LLL_gldm_DependenceVariance
	wavelet.LLH_gldm_GrayLevelVariance	wavelet.LLL_gldm_LargeDependenceEmphasis
	wavelet.LLH_ngtdm_Busyness	wavelet.LLL_gldm_SmallDependenceEmphasis
	wavelet.LHL_firstorder_Range
	wavelet.LHL_glcm_Correlation
	wavelet.LHL_glcm_Imc1
	wavelet.LHL_glcm_Imc2
	wavelet.LHL_glcm_Idmn
	wavelet.LHL_glcm_Idn
	wavelet.LHL_glrlm_GrayLevelNonUniformity
	wavelet.LHL_glszm_GrayLevelNonUniformity
	wavelet.LHL_glszm_LowGrayLevelZoneEmphasis
	wavelet.LHL_glszm_SmallAreaHighGrayLevelEmphasis
	wavelet.LHL_glszm_SmallAreaLowGrayLevelEmphasis
	wavelet.LHL_gldm_GrayLevelNonUniformity
	wavelet.LHL_gldm_SmallDependenceHighGrayLevelEmphasis
	wavelet.LHL_ngtdm_Busyness
	wavelet.LHL_ngtdm_Contrast
	wavelet.LHL_ngtdm_Strength
	wavelet.LHH_glcm_ClusterShade
	wavelet.LHH_glcm_Correlation
	wavelet.LHH_glcm_Imc1
	wavelet.LHH_glcm_Imc2
	wavelet.LHH_glrlm_GrayLevelNonUniformity
	wavelet.LHH_glszm_GrayLevelNonUniformity
	wavelet.LHH_gldm_GrayLevelNonUniformity
	wavelet.HLL_firstorder_Minimum
	wavelet.HLL_firstorder_Maximum
	wavelet.HLL_firstorder_Range
	wavelet.HLL_firstorder_Kurtosis
	wavelet.HLL_glcm_Autocorrelation
	wavelet.HLL_glcm_JointAverage
	wavelet.HLL_glcm_Imc1
	wavelet.HLL_glcm_Imc2
	wavelet.HLL_glcm_MCC
	wavelet.HLL_glcm_Idmn
	wavelet.HLL_glcm_Idn
	wavelet.HLL_glrlm_GrayLevelNonUniformity
	wavelet.HLL_glrlm_HighGrayLevelRunEmphasis
	wavelet.HLL_glrlm_LongRunHighGrayLevelEmphasis
	wavelet.HLL_glrlm_LongRunLowGrayLevelEmphasis
	wavelet.HLL_glrlm_LowGrayLevelRunEmphasis
	wavelet.HLL_glrlm_ShortRunHighGrayLevelEmphasis
	wavelet.HLL_glrlm_ShortRunLowGrayLevelEmphasis
	wavelet.HLL_glszm_GrayLevelNonUniformity
	wavelet.HLL_glszm_HighGrayLevelZoneEmphasis
	wavelet.HLL_glszm_LargeAreaHighGrayLevelEmphasis
	wavelet.HLL_glszm_LargeAreaLowGrayLevelEmphasis
	wavelet.HLL_glszm_LowGrayLevelZoneEmphasis
	wavelet.HLL_glszm_SmallAreaHighGrayLevelEmphasis
	wavelet.HLL_glszm_SmallAreaLowGrayLevelEmphasis
	wavelet.HLL_gldm_GrayLevelNonUniformity
	wavelet.HLL_gldm_HighGrayLevelEmphasis
	wavelet.HLL_gldm_LargeDependenceLowGrayLevelEmphasis
	wavelet.HLL_gldm_LowGrayLevelEmphasis
	wavelet.HLL_gldm_SmallDependenceHighGrayLevelEmphasis
	wavelet.HLL_ngtdm_Busyness
	wavelet.HLL_ngtdm_Contrast
	wavelet.HLL_ngtdm_Strength
	wavelet.HLH_firstorder_Mean
	wavelet.HLH_firstorder_Skewness
	wavelet.HLH_firstorder_Kurtosis
	wavelet.HLH_glcm_ClusterShade
	wavelet.HLH_glcm_Imc1
	wavelet.HLH_glcm_Imc2
	wavelet.HLH_glcm_MCC
	wavelet.HLH_glrlm_GrayLevelNonUniformity
	wavelet.HLH_glrlm_LongRunLowGrayLevelEmphasis
	wavelet.HLH_glrlm_LowGrayLevelRunEmphasis
	wavelet.HLH_glrlm_ShortRunLowGrayLevelEmphasis
	wavelet.HLH_glszm_GrayLevelNonUniformity
	wavelet.HLH_glszm_LargeAreaHighGrayLevelEmphasis
	wavelet.HLH_glszm_LargeAreaLowGrayLevelEmphasis
	wavelet.HLH_glszm_LowGrayLevelZoneEmphasis
	wavelet.HLH_glszm_SmallAreaLowGrayLevelEmphasis
	wavelet.HLH_gldm_GrayLevelNonUniformity
	wavelet.HLH_gldm_LargeDependenceLowGrayLevelEmphasis
	wavelet.HLH_gldm_LowGrayLevelEmphasis
	wavelet.HLH_gldm_SmallDependenceLowGrayLevelEmphasis
	wavelet.HLH_ngtdm_Contrast
	wavelet.HHL_firstorder_Skewness
	wavelet.HHL_glcm_Correlation
	wavelet.HHL_glcm_Imc1
	wavelet.HHL_glcm_Imc2
	wavelet.HHL_glrlm_GrayLevelNonUniformity
	wavelet.HHL_glszm_GrayLevelNonUniformity
	wavelet.HHL_glszm_LargeAreaHighGrayLevelEmphasis
	wavelet.HHL_gldm_DependenceVariance
	wavelet.HHL_gldm_GrayLevelNonUniformity
	wavelet.HHL_ngtdm_Strength
	wavelet.HHH_firstorder_Skewness
	wavelet.HHH_glcm_Imc1
	wavelet.HHH_glcm_Imc2
	wavelet.HHH_glcm_MCC
	wavelet.HHH_glcm_Idmn
	wavelet.HHH_glrlm_GrayLevelNonUniformity
	wavelet.HHH_gldm_GrayLevelNonUniformity
	wavelet.HHH_ngtdm_Contrast
	wavelet.LLL_glrlm_GrayLevelNonUniformity
	wavelet.LLL_glszm_GrayLevelNonUniformity
	wavelet.LLL_gldm_GrayLevelNonUniformity
	133 total features	35 total features	15 total features
